# Supplementary material for: Assessment of the Risk of Severe Dengue Using Intrahost Viral Population in Dengue Virus Serotype 2 Patients via Machine Learning
Source: Front Cell Infect Microbiol. 2022 Feb 10;12:831281. doi: 10.3389/fcimb.2022.831281 (PMC8866709; doi:10.3389/fcimb.2022.831281)
Supplement: Supplementary file 1 [file Table_1.xlsx]

## Sheet: Supplementary Table 1
Supplementary Table 1. Laboratory test and deep sequencing results of the patients enrolled in this study
Virus/serum number	NS1	IgM	IgG	Viral load	Severity	Reads
D2/Taiwan/16351/2015	+	-	-	1.2×106	Mild	1.08×107
D2/Taiwan/16504/2015	+	-	-	6.23×106	Mild	1.47×106
D2/Taiwan/16516/2015	+	-	-	9.04×106	Mild	2.08×106
D2/Taiwan/16747/2015	+	-	-	1.2×107	Mild	2.83×106
D2/Taiwan/16752/2015	+	-	-	3.1×106	Mild	6.24×106
D2/Taiwan/16767/2015	+	-	-	1.69×107	Mild	3.52×106
D2/Taiwan/16776/2015	+	-	-	2.73×107	Mild	4.37×106
D2/Taiwan/16848/2015	+	-	-	1.07×107	Mild	6.28×106
D2/Taiwan/16907/2015	+	-	-	2.49×107	Mild	6.28×106
D2/Taiwan/16918/2015	+	-	-	8.4×106	Mild	3.9×106
D2/Taiwan/17067/2015	+	-	-	3.69×106	Mild	7.81×106
D2/Taiwan/17075/2015	+	-	-	1.68×106	Mild	9.35×106
D2/Taiwan/17086/2015	+	-	-	1.64×107	Mild	4.83×106
D2/Taiwan/17165/2015	+	-	-	1.42×106	Mild	8.43×106
D2/Taiwan/17206/2015	+	-	-	1.9×106	Mild	7.07×106
D2/Taiwan/17221/2015	+	-	-	7.33×106	Mild	4.65×106
D2/Taiwan/17299/2015	+	-	-	1.5×106	Mild	8.54×106
D2/Taiwan/17345/2015	+	-	-	1.34×107	Mild	5.22×106
D2/Taiwan/17379/2015	+	-	-	3.18×106	Mild	9.28×106
D2/Taiwan/17385/2015	+	-	-	2.22×106	Mild	9.02×106
D2/Taiwan/17560/2015	+	-	-	3.13×106	Mild	8.05×106
D2/Taiwan/17582/2015	+	-	-	4.01×107	Mild	6.84×106
D2/Taiwan/17640/2015	+	-	-	1.96×107	Mild	5.25×106
D2/Taiwan/17881/2015	+	-	-	5.35×106	Mild	9.17×106
D2/Taiwan/18009/2015	+	-	-	3.74×106	Mild	7.89×106
D2/Taiwan/18010/2015	+	-	-	6.26×106	Mild	8.69×106
D2/Taiwan/18217/2015	+	-	-	5.08×106	Mild	9.79×106
D2/Taiwan/18264/2015	+	-	-	6.52×106	Mild	3.72×106
D2/Taiwan/18279/2015	+	-	-	7.19×106	Mild	6.76×106
D2/Taiwan/18286/2015	+	-	-	2.38×106	Mild	3.68×106
D2/Taiwan/18308/2015	+	-	-	2.22×106	Mild	8.26×106
D2/Taiwan/18317/2015	+	-	-	5.22×106	Mild	9.61×106
D2/Taiwan/18318/2015	+	-	-	4.51×106	Mild	9.15×106
D2/Taiwan/18319/2015	+	-	-	9.28×106	Mild	4.83×106
D2/Taiwan/18364/2015	+	-	-	4×106	Mild	7.67×106
D2/Taiwan/18366/2015	+	-	-	2.82×106	Mild	1.02×107
D2/Taiwan/18401/2015	+	-	-	2.86×106	Mild	5.55×106
D2/Taiwan/18409/2015	+	-	-	1.38×106	Mild	9.33×106
D2/Taiwan/18884/2015	+	-	-	5.82×105	Mild	1.39×107
D2/Taiwan/18925/2015	+	-	-	3.09×105	Mild	9.34×106
D2/Taiwan/19011/2015	+	-	-	6.11×106	Mild	1.41×106
D2/Taiwan/19622/2015	+	-	-	5.57×106	Severe	9.69×105
D2/Taiwan/19933/2015	+	-	-	2.19×106	Severe	6.44×106
D2/Taiwan/19966/2015	+	-	-	2.98×106	Severe	1.82×107
D2/Taiwan/20063/2015	+	-	-	1.71×106	Severe	1.26×107
D2/Taiwan/20769/2015	+	-	-	3.34×106	Severe	1.4×106
D2/Taiwan/21321/2015	+	-	-	1.78×107	Severe	1.33×106
D2/Taiwan/21337/2015	+	-	-	3.95×105	Severe	1.3×107
D2/Taiwan/21389/2015	+	-	-	2.17×107	Severe	1.34×106
D2/Taiwan/21890/2015	+	-	-	4.38×107	Severe	1.13×106
D2/Taiwan/21909/2015	+	-	-	7.32×105	Severe	5.73×106
D2/Taiwan/22089/2015	+	-	-	1.1×106	Severe	1.01×106
D2/Taiwan/22749/2015	+	-	-	8.86×107	Severe	1.42×106
D2/Taiwan/22864/2015	+	-	-	1.52×106	Severe	1.81×107
D2/Taiwan/23492/2015	+	-	-	3.69×106	Severe	1.05×106
D2/Taiwan/23573/2015	+	-	-	8.28×105	Severe	1.4×107
D2/Taiwan/24449/2015	-	-	-	1.45×106	Mild	7.12×105
D2/Taiwan/24564/2015	+	-	-	9.7×104	Severe	7.32×106
D2/Taiwan/24774/2015	-	-	-	3.78×106	Mild	1.28×106
D2/Taiwan/24943/2015	+	-	-	5.9×105	Severe	6.32×106
D2/Taiwan/27222/2015	+	-	-	5.97×107	Mild	1.67×106
D2/Taiwan/27233/2015	+	-	-	5.02×106	Mild	3.63×106
D2/Taiwan/31689/2015	+	-	-	2.18×106	Mild	1.85×105
D2/Taiwan/31711/2015	+	-	-	4.14×106	Mild	1.37×106
D2/Taiwan/33612/2015	-	-	-	1.8×106	Mild	2×106
