# Supplementary material for: Assessment of the Risk of Severe Dengue Using Intrahost Viral Population in Dengue Virus Serotype 2 Patients via Machine Learning
Source: Front Cell Infect Microbiol. 2022 Feb 10;12:831281. doi: 10.3389/fcimb.2022.831281 (PMC8866709; doi:10.3389/fcimb.2022.831281)
Supplement: Supplementary file 2 [file Table_2.xlsx]

## Sheet: Supplementary Table 2
Supplementary Table 2. Nucleotide differences of DENV-2 consensus sequences
Virus/serum number	Severity	Nucleotide position
		5′ UTR							prM							E																								NS1
		18	72	76	77	78	81		486	807	856	882	910	918		966	1032	1090	1137	1179	1180	1188	1205	1257	1322	1443	1466	1527	1668	1897	1959	2015	2024	2033	2136	2163	2214	2277		2476	2610	2739	2905	3111	3382	3399	3446	3449	3450
D2/Taiwan/16351/2015	Mild	G	T	T	A	A	A		A	T	C	T	C	T		C	G	C	C	C	C	A	T	A	T	C	G	G	T	G	T	G	G	A	A	G	A	C		A	G	T	G	T	C	G	A	A	G
D2/Taiwan/16504/2015	Mild	G	T	T	A	A	A		A	T	C	T	C	T		C	G	C	C	C	C	A	T	A	T	C	G	G	T	G	T	A	G	A	A	G	A	C		A	G	T	G	T	C	G	T	G	T
D2/Taiwan/16516/2015	Mild	G	T	T	A	A	A		A	T	T	C	C	T		C	G	C	C	C	C	A	T	A	T	C	G	G	T	G	T	A	G	A	G	G	A	C		A	G	T	G	T	C	G	A	A	G
D2/Taiwan/16747/2015	Mild	G	T	T	A	A	A		A	T	C	T	C	T		C	G	C	C	C	C	A	T	A	T	C	G	G	T	G	T	A	G	A	A	G	A	T		A	G	T	G	T	C	G	A	A	G
D2/Taiwan/16752/2015	Mild	G	T	T	A	A	A		A	T	C	T	C	T		C	G	C	C	C	C	A	T	A	T	C	G	G	T	G	T	A	G	A	A	G	A	C		A	G	T	G	T	C	G	A	A	G
D2/Taiwan/16767/2015	Mild	G	T	T	A	A	A		A	T	C	T	C	T		C	G	C	C	C	C	A	T	A	T	C	G	G	T	G	T	A	C	A	A	G	A	C		A	G	T	G	T	C	G	A	A	G
D2/Taiwan/16776/2015	Mild	G	T	T	A	A	A		A	T	C	T	C	T		C	G	C	C	C	C	A	T	A	T	C	G	G	T	G	T	A	G	A	A	G	A	C		A	G	T	G	T	C	G	A	A	G
D2/Taiwan/16848/2015	Mild	G	T	T	A	A	A		A	T	C	T	C	T		C	G	C	C	C	C	G	T	A	T	C	G	G	T	G	T	A	G	A	A	G	A	C		A	A	T	G	T	C	G	A	A	G
D2/Taiwan/16907/2015	Mild	G	T	T	A	A	A		A	T	C	T	C	T		C	G	C	C	C	C	A	T	A	T	C	G	G	T	G	T	A	G	A	A	G	A	C		A	G	T	G	T	C	G	A	A	G
D2/Taiwan/16918/2015	Mild	G	T	T	A	A	A		A	T	C	T	C	T		C	G	C	C	C	C	A	T	A	T	C	G	G	T	G	T	A	G	A	A	G	A	C		A	G	T	G	T	C	G	A	A	G
D2/Taiwan/17067/2015	Mild	G	T	T	A	A	A		A	T	C	T	C	C		C	G	C	C	C	C	A	T	A	T	A	G	G	T	G	T	A	G	A	A	G	A	C		A	G	T	G	T	C	G	A	A	G
D2/Taiwan/17075/2015	Mild	G	T	T	A	A	A		A	T	C	T	C	T		C	G	C	C	C	C	A	T	A	T	C	G	G	C	G	T	A	G	A	A	G	A	C		A	G	T	G	T	C	G	A	A	G
D2/Taiwan/17086/2015	Mild	G	T	T	A	A	A		A	T	C	C	C	T		C	G	C	C	C	C	A	T	A	T	C	G	G	T	G	T	A	G	A	G	G	A	C		A	G	T	G	C	C	G	A	A	G
D2/Taiwan/17165/2015	Mild	G	T	T	A	A	A		A	T	C	T	C	T		C	G	C	C	C	C	A	T	A	T	C	G	G	T	G	T	A	G	A	A	G	A	C		A	G	T	G	T	C	G	A	A	G
D2/Taiwan/17206/2015	Mild	G	T	T	A	A	A		A	T	C	T	C	T		C	G	C	C	C	C	A	T	A	T	C	G	G	T	G	T	A	G	A	A	G	A	C		A	G	T	G	T	C	G	A	A	G
D2/Taiwan/17221/2015	Mild	G	T	T	A	A	A		A	T	C	T	C	T		C	G	C	C	C	C	A	T	A	T	C	G	G	T	G	T	A	G	A	A	G	A	C		A	G	T	G	T	C	G	A	A	G
D2/Taiwan/17299/2015	Mild	G	T	T	A	A	A		A	T	C	T	C	T		C	G	C	C	C	C	A	T	A	T	C	G	G	T	G	T	A	G	A	A	G	A	C		A	G	T	G	T	C	G	A	A	G
D2/Taiwan/17345/2015	Mild	G	T	T	A	A	A		A	T	C	T	C	T		C	G	C	C	C	C	A	T	A	T	C	G	G	T	G	T	A	G	A	A	G	G	C		A	G	T	A	T	C	G	A	A	G
D2/Taiwan/17379/2015	Mild	G	T	T	A	A	A		A	T	C	T	C	T		C	G	C	C	C	C	A	T	A	T	C	G	G	T	G	T	A	G	A	A	G	A	C		A	G	T	G	T	C	G	A	A	G
D2/Taiwan/17385/2015	Mild	G	T	T	A	A	A		A	T	C	T	C	T		C	G	C	C	C	C	A	T	A	T	C	G	A	T	G	T	A	G	A	A	G	A	C		A	G	T	G	T	C	G	A	A	G
D2/Taiwan/17560/2015	Mild	G	T	T	A	A	A		A	T	C	T	C	T		C	G	C	C	C	C	A	T	A	T	C	G	G	T	G	T	A	G	A	A	G	A	C		A	G	T	G	T	C	G	A	A	G
D2/Taiwan/17582/2015	Mild	G	T	T	A	A	A		A	T	C	T	C	T		C	G	C	C	C	C	A	T	A	T	C	G	G	T	G	T	A	G	A	A	G	A	C		A	G	T	G	T	C	G	A	A	G
D2/Taiwan/17640/2015	Mild	G	T	T	A	A	A		A	T	C	T	C	T		C	G	C	C	C	C	A	T	A	T	C	G	G	T	G	T	A	G	A	A	G	A	C		A	G	T	G	T	C	G	A	A	G
D2/Taiwan/17881/2015	Mild	G	T	T	A	A	A		A	T	C	T	T	T		C	G	C	C	C	C	A	T	A	T	C	G	G	T	G	T	A	G	A	A	G	A	C		G	G	T	G	T	C	G	A	A	G
D2/Taiwan/18009/2015	Mild	G	T	T	A	A	A		A	T	C	T	C	T		C	G	C	C	C	C	A	T	A	T	C	G	G	T	G	T	A	G	G	A	G	A	C		A	G	T	G	T	C	G	A	A	G
D2/Taiwan/18010/2015	Mild	G	T	T	A	A	A		A	T	C	T	C	T		T	G	C	C	C	C	A	T	A	T	C	G	G	T	G	T	A	G	A	A	G	A	C		A	G	T	G	T	C	G	A	A	G
D2/Taiwan/18217/2015	Mild	G	T	T	A	A	A		A	T	C	T	C	T		C	G	C	C	C	C	A	T	A	C	C	G	G	T	A	T	A	G	A	A	G	A	C		A	G	T	G	T	C	G	A	A	G
D2/Taiwan/18264/2015	Mild	G	T	T	A	A	A		A	T	C	T	C	T		C	G	C	C	C	T	A	T	A	T	C	G	G	T	G	T	A	G	A	A	G	A	C		A	G	T	G	T	C	G	A	A	G
D2/Taiwan/18279/2015	Mild	G	T	T	A	A	A		A	T	C	T	C	T		C	G	C	C	T	C	A	T	A	T	C	G	G	T	G	T	A	G	A	A	G	A	C		A	G	T	G	T	C	G	A	A	G
D2/Taiwan/18286/2015	Mild	G	T	T	A	A	A		A	T	C	T	C	T		C	G	C	C	C	T	A	T	A	T	C	G	G	T	G	T	A	G	A	A	G	A	C		A	G	T	G	T	C	G	A	A	G
D2/Taiwan/18308/2015	Mild	G	T	T	A	A	A		A	T	C	C	C	T		C	G	C	C	C	C	A	T	A	T	C	G	G	T	G	T	A	G	A	G	G	A	C		A	G	T	G	C	C	G	A	A	G
D2/Taiwan/18317/2015	Mild	G	T	T	A	A	A		A	T	C	T	C	T		C	G	C	C	C	C	A	T	A	T	C	G	G	T	G	T	A	G	A	A	G	A	C		A	G	T	G	T	C	G	A	A	G
D2/Taiwan/18318/2015	Mild	G	T	T	A	A	A		A	T	C	T	C	T		C	G	C	C	C	C	A	T	A	T	C	G	G	T	G	T	A	G	A	A	G	A	C		A	G	T	G	T	C	G	A	A	G
D2/Taiwan/18319/2015	Mild	G	T	T	A	A	A		A	T	C	T	C	T		C	G	C	C	C	C	A	T	A	T	C	G	G	T	G	T	A	G	A	A	G	A	T		A	G	T	G	T	C	G	A	A	G
D2/Taiwan/18364/2015	Mild	A	T	T	A	A	A		A	T	C	T	C	T		C	G	C	C	C	C	A	T	G	T	C	G	G	T	G	T	A	G	A	A	G	A	C		A	G	T	G	T	C	G	A	A	G
D2/Taiwan/18366/2015	Mild	G	T	T	A	A	A		A	T	C	T	C	T		C	A	C	C	C	C	A	T	A	T	C	G	G	T	G	T	A	G	A	A	G	A	C		A	G	T	G	T	C	G	A	A	G
D2/Taiwan/18401/2015	Mild	G	T	T	A	A	A		A	T	C	T	C	T		C	G	C	C	C	C	A	T	A	T	C	G	G	T	G	T	A	G	A	A	G	A	C		A	G	T	G	T	C	G	A	A	G
D2/Taiwan/18409/2015	Mild	G	T	T	A	A	A		A	T	C	T	C	T		C	G	C	C	C	C	A	T	A	T	C	G	G	T	G	T	A	G	A	A	G	A	C		G	G	T	G	T	C	G	A	A	G
D2/Taiwan/18884/2015	Mild	G	T	T	A	A	A		A	T	C	T	C	T		C	G	C	C	T	C	A	T	A	T	C	G	G	T	G	T	A	G	A	A	G	A	C		A	G	T	G	T	C	G	A	A	G
D2/Taiwan/18925/2015	Mild	G	T	T	A	A	A		A	T	C	T	C	T		C	G	C	C	C	C	A	T	A	T	C	G	G	T	G	T	A	G	A	A	G	A	C		A	G	T	G	T	C	G	A	A	G
D2/Taiwan/19011/2015	Mild	G	T	T	A	A	A		A	T	C	T	C	T		C	G	C	C	C	C	A	T	A	T	C	G	G	C	G	T	A	G	A	A	G	A	C		A	G	T	G	T	C	G	A	A	G
D2/Taiwan/24449/2015	Mild	G	C	G	T	G	T		A	T	C	T	C	T		C	G	C	C	C	C	A	T	A	T	C	G	G	T	G	T	A	G	A	A	G	A	C		A	G	T	G	T	C	G	A	A	G
D2/Taiwan/24774/2015	Mild	G	T	T	A	A	A		A	T	C	T	C	T		C	G	C	C	C	C	A	T	A	T	C	G	G	T	G	T	A	G	A	A	G	A	C		A	G	T	G	T	C	G	A	A	G
D2/Taiwan/27222/2015	Mild	G	T	T	A	A	A		G	T	C	T	C	T		C	G	C	T	C	C	A	A	A	T	C	G	G	T	G	T	A	G	A	A	G	A	C		A	G	T	G	T	C	G	A	A	G
D2/Taiwan/27233/2015	Mild	G	T	T	A	A	A		A	T	C	T	C	T		C	G	C	C	C	C	A	T	A	T	C	G	G	T	G	T	A	G	A	A	G	A	C		A	G	T	G	T	C	G	A	A	G
D2/Taiwan/31689/2015	Mild	G	T	T	A	A	A		A	T	C	T	C	T		C	G	C	C	C	C	A	T	A	T	C	G	G	T	G	T	A	G	A	A	G	A	C		A	G	T	G	T	C	G	A	A	G
D2/Taiwan/31711/2015	Mild	G	T	T	A	A	A		A	T	C	T	C	T		C	G	C	C	C	C	A	T	A	T	C	G	G	T	G	T	A	G	A	A	G	A	C		A	G	T	G	T	C	G	A	A	G
D2/Taiwan/33612/2015	Mild	G	T	T	A	A	A		A	T	C	T	C	T		C	G	C	C	C	C	A	T	A	T	C	G	G	T	G	T	A	G	A	A	G	A	C		A	G	T	G	T	C	A	A	A	G
D2/Taiwan/19622/2015	Severe	G	T	T	A	A	A		A	T	C	T	C	T		C	G	C	C	C	C	A	T	A	T	C	G	G	T	G	T	A	G	A	A	G	A	C		A	G	T	G	T	C	G	A	A	G
D2/Taiwan/19933/2015	Severe	G	T	T	A	A	A		A	T	C	T	C	T		C	G	C	C	C	C	A	T	A	T	C	G	G	T	G	T	A	G	A	A	G	A	C		A	G	T	G	T	C	G	A	A	G
D2/Taiwan/19966/2015	Severe	G	T	T	A	A	A		A	T	C	T	C	T		C	G	C	C	C	C	A	T	A	T	C	G	G	T	G	T	A	G	A	A	G	A	C		A	G	T	G	T	C	G	A	A	G
D2/Taiwan/20063/2015	Severe	G	T	T	A	A	A		A	T	C	T	C	T		C	G	C	C	C	C	A	T	A	T	C	G	G	T	G	T	A	G	A	A	G	A	C		A	G	T	G	T	C	G	A	A	G
D2/Taiwan/20769/2015	Severe	G	T	T	A	A	A		A	T	C	C	C	T		C	G	C	C	C	C	A	T	A	T	C	G	G	T	G	T	A	G	A	A	G	A	C		A	G	T	G	T	C	G	A	A	G
D2/Taiwan/21321/2015	Severe	G	T	T	A	A	A		A	T	C	T	C	T		C	G	C	C	C	C	A	T	A	T	C	G	G	T	G	T	A	G	A	A	G	A	C		A	G	T	G	T	C	G	A	A	G
D2/Taiwan/21337/2015	Severe	G	T	T	A	A	A		A	T	C	T	C	T		C	G	C	C	C	C	A	T	A	T	C	G	G	T	G	T	A	G	A	A	G	A	C		A	G	C	G	T	C	G	A	A	G
D2/Taiwan/21389/2015	Severe	G	T	T	A	A	A		A	T	C	T	C	T		C	G	C	C	C	C	A	T	A	T	C	G	G	T	G	T	A	G	A	A	G	A	C		A	G	T	G	T	C	G	A	A	G
D2/Taiwan/21890/2015	Severe	G	T	T	A	A	A		A	T	C	T	C	T		C	G	C	C	C	C	A	T	A	T	C	A	G	T	G	T	A	G	A	A	G	A	C		A	G	T	G	T	C	G	A	A	G
D2/Taiwan/21909/2015	Severe	G	T	T	A	A	A		A	T	C	T	C	T		C	G	C	C	C	C	A	T	A	T	C	G	G	T	G	C	A	G	A	A	G	A	C		A	G	T	G	T	C	G	A	A	G
D2/Taiwan/22089/2015	Severe	G	T	T	A	A	A		A	T	C	T	C	T		C	G	C	C	C	C	A	T	A	T	C	G	G	T	G	T	A	G	A	A	G	A	C		A	G	T	G	T	C	G	A	A	G
D2/Taiwan/22749/2015	Severe	G	T	T	A	A	A		A	T	C	T	C	T		C	G	C	C	C	C	A	T	A	T	C	G	G	T	G	T	A	G	A	A	G	A	C		A	G	T	G	T	C	G	A	A	G
D2/Taiwan/22864/2015	Severe	G	T	T	A	A	A		A	C	C	T	C	T		C	G	C	C	C	C	A	T	A	T	C	G	G	T	G	T	A	G	A	A	G	A	C		A	G	T	G	T	C	G	A	A	G
D2/Taiwan/23492/2015	Severe	G	T	T	A	A	A		A	T	C	T	C	T		C	G	C	C	C	C	A	T	A	T	C	G	G	T	G	T	A	G	A	A	G	A	C		A	G	T	G	T	T	G	A	A	G
D2/Taiwan/23573/2015	Severe	G	T	T	A	A	A		A	T	C	T	C	T		C	G	C	C	C	C	A	T	A	T	C	G	G	T	G	T	A	G	A	A	A	A	C		A	G	T	G	T	C	G	A	A	G
D2/Taiwan/24564/2015	Severe	G	T	T	A	A	A		A	T	C	T	C	T		C	G	T	C	C	C	A	T	A	T	C	G	G	T	G	T	A	G	A	A	G	A	C		A	G	T	G	T	C	G	A	A	G
D2/Taiwan/24943/2015	Severe	G	T	T	A	A	A		A	T	C	T	C	T		C	G	C	C	C	C	A	T	A	T	C	G	G	T	G	T	A	G	A	A	G	A	C		A	G	T	G	T	C	G	A	A	G
Virus/serum number	Severity	Nucleotide position
		NS2A																													NS2B						NS3
		3479	3482	3483	3484	3485	3486	3489	3490	3491	3492	3494	3495	3497	3500	3501	3502	3505	3597	3606	3650	3824	3858	3890	3924	3928	4023	4066	4080		4153	4155	4278	4395	4485		4707	4848	4866	4869	4899	4995	5103	5364	5574	5805	5961	6063	6177
D2/Taiwan/16351/2015	Mild	G	A	T	G	G	A	G	A	T	T	A	T	A	T	C	T	C	C	A	T	T	G	G	C	G	A	A	T		A	T	T	T	A		G	C	T	T	G	T	C	T	T	T	A	A	T
D2/Taiwan/16504/2015	Mild	T	T	T	T	G	T	G	T	T	T	A	C	A	T	C	T	C	C	A	T	T	G	G	C	G	A	A	T		A	T	T	T	A		G	C	T	T	G	T	C	T	T	T	A	A	T
D2/Taiwan/16516/2015	Mild	G	A	T	G	G	A	G	A	T	T	A	C	A	T	C	T	C	C	A	T	T	G	G	C	G	A	A	T		A	T	T	T	A		G	C	T	T	G	T	C	T	T	T	A	A	T
D2/Taiwan/16747/2015	Mild	G	A	T	G	G	A	G	A	T	T	A	C	A	T	C	T	C	C	A	T	T	G	G	C	G	A	A	T		A	T	T	T	A		G	C	T	T	G	T	C	T	T	T	A	A	T
D2/Taiwan/16752/2015	Mild	G	A	T	G	G	A	G	A	T	T	A	C	A	T	C	T	C	C	A	T	T	G	G	C	G	A	A	T		A	T	T	T	A		G	C	T	T	G	T	C	T	T	T	A	A	T
D2/Taiwan/16767/2015	Mild	G	A	T	G	G	A	G	A	T	T	A	C	A	T	C	T	C	C	A	T	T	G	G	C	G	A	A	T		A	T	T	T	A		G	C	T	T	G	T	C	T	T	T	A	A	T
D2/Taiwan/16776/2015	Mild	G	A	T	G	G	A	G	A	T	T	A	C	A	T	C	T	C	C	A	T	T	G	G	C	G	A	A	T		A	C	T	T	G		G	C	T	T	G	T	C	T	T	T	A	A	A
D2/Taiwan/16848/2015	Mild	G	A	T	G	G	A	G	A	T	T	A	C	A	T	C	T	C	C	A	T	T	G	G	C	G	A	A	T		A	T	T	T	A		G	C	T	T	G	T	C	T	T	T	A	A	T
D2/Taiwan/16907/2015	Mild	G	A	T	G	G	A	G	A	T	T	A	C	A	T	C	T	C	C	A	T	T	G	G	C	G	A	A	T		A	C	T	T	G		G	C	T	T	G	T	C	T	T	T	A	A	A
D2/Taiwan/16918/2015	Mild	G	A	T	G	G	A	G	A	T	T	A	C	A	T	C	T	C	C	A	T	T	G	G	C	G	A	A	T		A	T	T	T	A		G	C	T	T	G	T	C	T	T	T	A	A	T
D2/Taiwan/17067/2015	Mild	G	A	T	G	G	A	G	A	T	T	A	C	A	T	C	T	C	C	A	T	C	G	G	C	G	A	A	T		A	T	T	T	A		G	C	T	T	G	T	C	T	T	T	A	A	T
D2/Taiwan/17075/2015	Mild	G	A	T	G	G	A	G	A	T	T	A	C	A	T	C	T	C	C	G	T	T	G	G	C	G	A	A	T		A	T	T	T	A		G	C	T	T	G	T	C	T	T	T	A	A	T
D2/Taiwan/17086/2015	Mild	G	A	T	G	G	A	G	A	T	T	A	C	A	T	C	T	C	C	A	T	T	G	G	C	G	A	A	T		A	T	T	T	A		G	C	T	T	G	T	C	T	T	T	A	A	T
D2/Taiwan/17165/2015	Mild	G	A	T	G	G	A	G	A	T	T	A	C	A	T	C	T	C	T	G	T	T	G	G	C	G	A	A	T		A	T	T	T	A		G	C	T	T	G	T	C	T	T	T	G	A	T
D2/Taiwan/17206/2015	Mild	G	A	T	G	G	A	G	A	T	T	A	C	A	T	C	T	C	C	A	T	T	G	G	C	G	A	A	C		A	T	T	T	G		G	C	T	T	G	T	C	T	T	C	A	A	T
D2/Taiwan/17221/2015	Mild	G	A	T	G	G	A	G	A	T	T	A	C	A	T	C	T	C	C	A	T	T	G	G	C	G	A	A	T		A	T	T	T	A		G	C	T	T	G	T	C	T	T	T	A	A	T
D2/Taiwan/17299/2015	Mild	G	A	T	G	G	A	G	A	T	T	A	C	A	T	C	T	C	C	A	T	T	G	G	C	G	A	A	T		A	T	T	T	A		G	C	T	T	G	T	C	T	T	T	A	A	T
D2/Taiwan/17345/2015	Mild	G	A	T	G	G	A	G	A	T	T	A	C	A	T	C	T	C	C	A	T	T	G	G	C	G	A	G	T		A	T	T	T	G		G	C	T	T	G	C	C	T	T	T	A	A	T
D2/Taiwan/17379/2015	Mild	G	A	T	G	G	A	G	A	T	T	A	C	A	T	C	T	C	C	A	T	T	G	G	C	G	A	A	T		A	T	T	T	A		G	C	T	T	G	T	C	T	T	T	A	A	T
D2/Taiwan/17385/2015	Mild	G	A	T	G	G	A	G	A	T	T	A	C	A	T	C	T	C	C	A	T	T	G	G	C	G	A	A	T		A	T	T	T	A		G	C	T	T	G	T	T	T	T	T	A	A	T
D2/Taiwan/17560/2015	Mild	G	A	T	G	G	A	G	A	T	T	A	C	A	T	C	T	C	C	A	T	T	G	G	C	G	G	A	T		A	T	T	T	G		G	C	T	T	G	T	C	T	T	T	A	A	T
D2/Taiwan/17582/2015	Mild	G	A	T	G	G	A	G	A	T	T	A	C	A	T	C	T	C	C	A	T	T	G	G	C	G	A	A	T		A	T	T	T	A		G	C	T	T	G	T	C	T	T	T	A	A	T
D2/Taiwan/17640/2015	Mild	G	A	T	G	G	A	G	A	T	T	A	C	A	T	C	T	C	C	A	T	T	G	G	C	G	A	A	T		A	T	T	T	A		G	C	T	T	G	T	C	T	T	T	A	A	T
D2/Taiwan/17881/2015	Mild	G	A	T	G	G	A	G	A	T	T	A	C	A	T	C	T	C	C	A	T	T	G	G	C	G	A	A	T		A	T	T	T	A		G	C	T	T	G	T	C	T	T	T	A	A	T
D2/Taiwan/18009/2015	Mild	G	A	T	G	G	A	G	A	T	T	A	C	A	T	C	T	C	C	A	T	T	G	G	C	G	A	A	T		A	T	T	T	A		G	C	T	T	G	T	C	T	T	T	A	A	T
D2/Taiwan/18010/2015	Mild	G	A	T	G	G	A	G	A	T	T	A	C	A	T	C	T	C	C	A	T	T	G	G	C	G	A	A	T		A	T	T	T	A		G	C	T	T	G	T	C	T	T	T	A	A	T
D2/Taiwan/18217/2015	Mild	G	A	T	G	G	A	G	A	T	T	A	C	A	T	C	T	C	C	A	T	T	G	G	C	G	A	A	T		A	T	T	T	A		G	C	T	T	G	T	C	T	T	T	A	A	T
D2/Taiwan/18264/2015	Mild	G	A	T	G	G	A	G	A	T	T	A	C	A	T	C	T	C	C	A	T	T	G	G	C	G	A	A	T		A	T	T	T	A		G	C	T	T	G	T	C	T	T	T	A	A	T
D2/Taiwan/18279/2015	Mild	G	A	T	G	G	A	G	A	T	T	A	C	A	T	C	T	C	C	A	T	T	G	G	C	G	A	A	T		A	T	T	T	G		G	C	T	T	G	T	C	T	T	C	A	G	T
D2/Taiwan/18286/2015	Mild	G	A	T	G	G	A	G	A	T	T	A	C	A	T	C	T	C	C	A	T	T	G	G	C	G	A	A	T		A	T	T	C	A		G	C	T	T	G	T	C	T	T	T	A	A	T
D2/Taiwan/18308/2015	Mild	G	A	T	G	G	A	G	A	T	T	A	C	A	T	C	T	C	C	A	T	T	G	G	C	G	A	A	T		A	T	T	T	A		G	C	T	T	G	T	C	T	T	T	A	A	T
D2/Taiwan/18317/2015	Mild	G	A	T	G	G	A	G	A	T	T	A	C	A	T	C	T	C	C	A	T	T	G	G	C	G	A	A	T		A	T	T	T	A		G	C	T	T	G	T	C	T	T	T	A	A	T
D2/Taiwan/18318/2015	Mild	G	A	T	G	G	A	G	A	T	T	A	C	A	T	C	T	C	C	A	T	T	G	G	C	G	A	A	T		A	T	T	T	A		G	C	T	T	G	T	C	T	T	T	A	A	T
D2/Taiwan/18319/2015	Mild	G	A	T	G	G	A	G	A	T	T	A	C	A	T	C	T	C	C	A	T	T	G	G	C	G	A	A	T		A	T	T	T	A		G	C	T	T	G	T	C	T	T	T	A	A	T
D2/Taiwan/18364/2015	Mild	G	A	T	G	G	A	G	A	T	T	A	C	A	T	C	T	C	C	A	T	T	A	G	C	G	A	A	T		A	T	T	T	A		G	C	T	T	G	T	C	T	T	T	A	A	T
D2/Taiwan/18366/2015	Mild	G	A	T	G	G	A	G	A	T	T	A	C	A	T	C	T	C	C	A	T	T	G	G	C	G	A	A	T		A	T	T	T	A		G	C	T	T	G	T	C	T	T	T	A	A	T
D2/Taiwan/18401/2015	Mild	G	A	T	G	G	A	G	A	T	T	A	C	A	T	C	T	C	C	A	T	T	G	G	C	G	A	A	T		A	T	T	T	G		G	C	T	T	G	T	C	T	T	T	A	A	T
D2/Taiwan/18409/2015	Mild	G	A	T	G	G	A	G	A	T	T	A	C	A	T	C	T	C	C	A	T	T	G	G	C	G	A	A	T		A	T	T	T	A		G	C	T	T	G	T	C	T	T	T	A	A	T
D2/Taiwan/18884/2015	Mild	G	A	T	G	G	A	G	A	T	T	A	C	A	T	C	T	C	C	A	T	T	G	G	C	A	A	A	T		A	T	T	T	G		G	C	T	T	G	T	C	T	T	C	A	A	T
D2/Taiwan/18925/2015	Mild	G	A	T	G	G	A	G	A	T	T	A	C	A	T	C	T	C	C	A	T	T	G	G	C	G	A	A	T		A	T	T	T	A		G	C	T	T	G	T	C	T	T	T	A	A	T
D2/Taiwan/19011/2015	Mild	G	A	T	G	G	A	G	T	T	T	A	C	A	T	C	T	C	C	G	T	T	G	G	C	G	A	A	T		A	T	T	T	A		G	C	T	T	A	T	C	T	T	T	A	A	T
D2/Taiwan/24449/2015	Mild	G	A	T	G	G	A	G	A	T	T	A	C	A	T	C	T	C	C	A	T	T	G	G	C	G	A	A	T		A	T	T	T	A		G	C	T	T	G	T	C	C	T	T	A	A	T
D2/Taiwan/24774/2015	Mild	G	A	T	G	G	A	G	A	T	T	A	C	A	T	C	T	C	C	A	T	T	G	G	C	G	A	A	T		A	T	T	T	A		A	C	T	T	G	T	C	T	T	T	A	A	T
D2/Taiwan/27222/2015	Mild	G	A	T	G	G	A	G	A	T	T	A	C	A	T	C	T	C	C	A	T	T	G	G	C	G	A	A	T		G	T	T	T	A		G	G	T	T	G	T	C	T	T	T	A	A	T
D2/Taiwan/27233/2015	Mild	G	A	T	G	G	A	G	A	T	T	A	C	A	T	C	T	C	C	A	T	T	G	G	T	G	A	A	T		A	C	T	T	G		G	C	T	T	G	T	C	T	T	T	A	A	A
D2/Taiwan/31689/2015	Mild	G	A	T	G	G	A	G	A	T	T	A	C	A	T	C	T	C	C	A	T	T	G	G	C	G	A	A	T		A	T	T	T	A		G	C	T	T	G	T	C	T	T	T	A	A	T
D2/Taiwan/31711/2015	Mild	G	A	T	G	G	A	G	A	T	T	A	C	A	T	C	T	C	C	A	T	T	G	G	C	G	A	A	T		A	T	T	T	A		G	C	T	T	G	T	C	T	T	T	A	A	T
D2/Taiwan/33612/2015	Mild	G	A	T	G	G	A	G	A	T	T	A	C	A	T	C	T	C	C	A	T	T	G	G	C	G	A	A	T		A	T	T	T	A		G	C	T	T	G	T	C	T	T	T	A	A	T
D2/Taiwan/19622/2015	Severe	G	T	C	A	A	A	C	A	A	A	T	T	C	A	A	A	C	C	A	T	T	G	G	C	G	A	A	T		A	T	T	T	A		G	C	T	C	G	T	C	T	T	T	A	A	T
D2/Taiwan/19933/2015	Severe	G	A	T	G	G	A	G	A	T	T	A	C	A	T	C	T	C	C	A	T	T	G	G	C	G	A	A	T		A	T	T	T	A		G	C	T	T	G	T	C	T	T	T	A	A	T
D2/Taiwan/19966/2015	Severe	G	A	T	G	G	A	G	A	T	T	A	C	A	T	C	T	C	C	A	T	C	G	G	C	G	A	A	T		A	T	T	T	A		G	C	T	T	G	T	C	T	T	T	A	A	T
D2/Taiwan/20063/2015	Severe	G	A	T	G	G	A	G	A	T	T	A	C	A	T	C	T	C	C	A	T	T	G	G	C	G	A	A	T		A	T	T	T	G		G	C	T	T	G	T	C	T	T	T	A	A	T
D2/Taiwan/20769/2015	Severe	G	A	T	G	G	A	G	A	T	T	A	C	A	T	C	T	C	C	A	T	T	G	G	C	G	A	A	T		A	T	T	T	A		G	C	C	T	G	T	C	T	T	T	A	A	T
D2/Taiwan/21321/2015	Severe	G	A	T	G	G	A	G	A	T	T	A	C	A	T	C	T	C	C	A	T	T	G	G	C	G	A	A	T		A	T	T	T	A		G	C	T	T	G	T	C	T	T	T	A	A	T
D2/Taiwan/21337/2015	Severe	G	A	T	G	G	A	G	A	T	T	A	C	A	T	C	T	C	C	A	T	T	G	G	C	G	A	A	T		A	T	T	T	A		G	C	T	T	G	T	C	T	T	T	A	A	T
D2/Taiwan/21389/2015	Severe	G	A	T	G	G	A	G	A	T	T	A	C	A	T	C	T	C	C	A	T	T	G	G	C	G	A	A	T		A	T	T	T	A		G	C	T	T	G	T	C	T	T	T	A	A	T
D2/Taiwan/21890/2015	Severe	G	A	T	G	G	A	G	A	T	T	A	C	A	T	C	T	C	C	A	T	T	G	G	C	G	A	A	T		A	T	T	T	A		G	C	T	T	G	T	C	T	C	T	A	A	T
D2/Taiwan/21909/2015	Severe	G	A	T	G	G	A	G	A	T	T	A	C	A	T	C	T	C	C	A	T	T	G	G	C	G	A	A	T		A	T	T	T	A		G	C	T	T	G	T	C	T	T	T	A	A	T
D2/Taiwan/22089/2015	Severe	G	A	T	G	G	A	G	A	T	T	A	C	A	T	C	T	C	C	A	C	T	G	G	C	G	A	A	T		A	T	C	T	A		G	C	T	T	G	T	C	T	T	T	A	A	T
D2/Taiwan/22749/2015	Severe	G	A	T	G	G	A	G	A	T	T	A	C	A	T	C	T	C	C	A	T	T	G	G	C	G	A	A	T		A	T	T	T	A		G	C	T	T	G	T	C	T	T	T	A	A	T
D2/Taiwan/22864/2015	Severe	G	A	T	G	G	A	G	A	T	T	A	C	A	T	C	T	C	C	A	T	T	G	G	C	G	A	A	T		A	T	T	T	A		G	C	T	T	G	T	C	T	T	T	A	A	T
D2/Taiwan/23492/2015	Severe	G	A	T	G	G	A	G	A	T	T	A	C	A	T	C	T	T	C	A	T	T	G	A	C	G	A	A	T		A	T	T	T	A		G	C	T	T	G	T	C	T	T	T	A	A	T
D2/Taiwan/23573/2015	Severe	G	A	T	G	G	A	G	A	T	T	A	C	A	T	C	T	C	C	A	T	T	G	G	C	G	A	A	T		A	T	T	T	A		G	C	T	T	G	T	C	T	T	T	A	A	T
D2/Taiwan/24564/2015	Severe	G	A	T	G	G	A	G	A	T	T	A	C	A	T	C	T	C	C	A	T	T	G	G	C	G	A	A	T		A	T	T	T	A		G	C	T	T	G	T	C	T	T	T	A	A	T
D2/Taiwan/24943/2015	Severe	G	A	T	G	G	A	G	A	T	T	A	C	A	T	C	T	C	C	A	T	T	G	G	C	G	A	A	T		A	C	T	T	G		G	C	T	T	G	T	C	T	T	T	A	A	T
Virus/serum number	Severity	Nucleotide position
		NS4A			2K			NS4B									NS5																							3′ UTR
		6556	6622		6795	6804		6862	6875	7092	7107	7113	7287	7362	7497		7836	7992	7999	8160	8268	8568	8670	8786	8841	8946	9075	9135	9165	9228	9309	9441	9479	9577	9849	9951	9997	10248		10389	10556	10558	10559	10569	10572	10576	10582	10584	10586
D2/Taiwan/16351/2015	Mild	T	C		C	A		T	G	C	C	C	C	T	T		C	T	C	A	T	C	A	A	G	G	C	G	C	A	G	G	T	T	A	C	C	G		C	G	T	G	T	C	G	A	T	G
D2/Taiwan/16504/2015	Mild	T	C		C	A		T	G	C	C	C	C	C	T		C	T	C	A	T	C	A	A	G	G	C	G	C	G	G	G	T	T	A	C	C	G		C	G	T	G	T	C	G	A	T	G
D2/Taiwan/16516/2015	Mild	T	T		C	A		T	G	C	C	C	C	T	T		C	T	C	A	T	C	A	A	G	G	C	G	C	G	G	G	T	T	A	C	C	G		C	G	T	G	T	C	G	A	T	G
D2/Taiwan/16747/2015	Mild	T	C		C	A		T	G	C	C	C	C	T	T		C	C	C	G	T	C	A	A	G	G	C	G	C	G	G	G	T	T	A	C	C	G		C	G	T	G	T	C	G	A	T	G
D2/Taiwan/16752/2015	Mild	T	C		C	A		T	G	C	C	T	C	T	T		C	T	C	A	T	C	A	A	G	G	T	G	C	G	G	G	T	T	A	C	C	G		C	G	T	G	T	C	G	A	T	G
D2/Taiwan/16767/2015	Mild	T	C		C	A		T	G	C	C	C	C	T	T		C	T	C	A	T	C	A	A	G	G	C	G	C	G	G	G	T	T	A	C	C	G		C	G	T	G	T	C	G	A	T	G
D2/Taiwan/16776/2015	Mild	T	C		C	A		T	G	C	C	C	C	T	T		C	T	C	A	T	C	A	A	G	G	C	A	C	G	G	G	T	T	A	C	C	G		C	G	T	G	T	C	G	A	T	G
D2/Taiwan/16848/2015	Mild	T	C		C	A		T	G	C	C	C	C	T	T		C	T	C	A	T	C	A	A	G	G	C	G	C	G	G	G	T	T	A	C	C	G		C	G	T	G	T	C	G	A	T	G
D2/Taiwan/16907/2015	Mild	T	C		C	A		T	G	C	C	C	C	T	T		C	T	C	A	T	C	A	A	G	G	C	A	C	G	G	G	T	T	A	C	C	G		C	G	T	G	T	C	G	A	T	G
D2/Taiwan/16918/2015	Mild	T	C		T	A		T	G	C	C	C	C	T	T		C	T	C	A	T	C	A	A	G	G	C	G	C	G	G	G	T	T	A	C	C	G		C	G	T	G	T	C	G	A	T	G
D2/Taiwan/17067/2015	Mild	T	C		C	A		T	G	C	C	C	C	T	T		C	T	C	A	T	C	A	A	G	G	C	G	C	G	G	G	T	T	A	C	C	G		C	G	T	G	T	C	G	A	T	G
D2/Taiwan/17075/2015	Mild	C	C		C	A		T	G	C	C	C	C	T	T		C	T	C	A	T	C	A	A	G	G	C	G	C	G	G	G	C	T	A	C	C	G		C	G	T	G	T	C	G	A	T	G
D2/Taiwan/17086/2015	Mild	T	T		C	A		T	G	C	C	C	C	T	T		C	T	C	A	T	C	A	A	G	G	C	G	C	G	G	G	T	T	A	C	C	G		C	G	T	G	T	C	G	A	T	G
D2/Taiwan/17165/2015	Mild	T	C		C	A		T	G	C	C	C	C	T	T		C	T	C	A	T	C	A	A	G	G	C	G	C	G	G	G	T	C	A	C	C	G		C	G	T	G	T	C	G	A	T	G
D2/Taiwan/17206/2015	Mild	T	C		C	A		T	G	C	C	C	C	T	T		C	T	C	A	T	C	A	A	G	G	C	G	C	G	G	G	T	T	A	T	C	G		C	G	T	G	T	C	G	A	T	G
D2/Taiwan/17221/2015	Mild	T	C		C	A		T	G	C	C	C	C	T	T		C	T	C	A	T	C	A	A	G	G	C	G	C	G	G	G	T	T	A	C	C	G		C	G	T	G	T	C	G	A	T	G
D2/Taiwan/17299/2015	Mild	T	C		C	A		T	G	C	C	C	C	T	T		C	T	C	A	T	C	A	A	G	G	C	G	C	G	G	G	T	T	A	C	C	G		C	G	T	G	T	C	G	A	T	G
D2/Taiwan/17345/2015	Mild	T	C		C	A		T	G	C	C	C	C	T	T		C	T	C	A	T	C	A	A	G	G	C	G	C	G	G	G	T	T	A	C	C	G		C	G	T	G	T	C	G	A	T	G
D2/Taiwan/17379/2015	Mild	T	C		C	A		T	G	C	C	C	C	T	T		C	T	C	A	T	C	A	A	G	G	C	G	C	G	G	G	T	T	A	C	C	G		C	G	T	G	T	C	G	A	T	G
D2/Taiwan/17385/2015	Mild	T	C		C	A		T	G	C	C	C	C	T	T		C	T	C	A	T	C	A	A	G	G	C	G	C	G	G	G	T	T	A	C	C	G		C	G	T	G	T	C	G	A	T	G
D2/Taiwan/17560/2015	Mild	T	C		C	A		T	G	C	C	C	C	T	T		C	T	C	A	T	C	A	A	G	G	C	G	C	G	G	G	T	T	A	C	C	G		C	G	T	G	T	C	G	A	T	G
D2/Taiwan/17582/2015	Mild	T	C		C	A		T	G	C	C	C	C	T	T		C	T	C	A	T	C	A	A	G	G	C	G	C	G	G	G	T	T	A	C	C	G		C	G	T	G	T	C	G	A	T	G
D2/Taiwan/17640/2015	Mild	T	C		C	A		T	G	C	C	C	C	T	T		C	T	C	A	T	C	A	A	G	G	C	G	C	G	G	G	T	T	A	C	C	G		C	G	T	G	T	C	G	A	T	G
D2/Taiwan/17881/2015	Mild	T	C		C	G		T	G	C	C	C	C	T	T		C	T	C	A	T	C	A	A	G	G	C	G	T	G	G	G	T	T	A	C	C	G		T	G	T	G	T	C	G	A	T	G
D2/Taiwan/18009/2015	Mild	T	C		C	A		T	G	C	C	C	C	T	T		C	T	C	A	T	C	A	A	G	G	C	G	C	G	G	G	T	T	A	C	A	G		C	G	T	G	T	C	G	A	T	G
D2/Taiwan/18010/2015	Mild	T	C		C	A		T	G	C	C	C	C	T	T		C	T	C	A	T	C	A	A	G	G	C	G	C	G	G	G	T	T	A	C	C	G		C	G	T	G	T	C	G	A	T	G
D2/Taiwan/18217/2015	Mild	T	C		C	A		T	G	C	C	C	C	T	T		C	T	C	A	T	C	A	A	G	G	C	G	C	G	G	G	T	T	A	C	C	G		C	G	T	G	T	C	G	A	T	G
D2/Taiwan/18264/2015	Mild	T	C		C	A		T	G	C	C	C	C	T	T		C	T	C	A	T	C	A	A	G	G	C	G	C	G	G	G	T	T	A	C	C	A		C	G	T	G	T	C	G	A	T	G
D2/Taiwan/18279/2015	Mild	T	C		C	A		T	G	C	C	C	C	T	T		C	T	C	A	T	C	A	A	G	G	C	G	C	G	G	G	T	T	A	C	C	G		C	G	T	G	T	C	G	A	T	G
D2/Taiwan/18286/2015	Mild	T	C		C	A		T	G	C	C	C	C	T	T		C	T	C	A	T	C	A	A	G	G	C	G	C	G	G	G	T	T	A	C	C	A		C	G	T	G	T	C	G	A	T	G
D2/Taiwan/18308/2015	Mild	T	T		C	A		T	G	C	C	C	C	T	T		C	T	C	A	T	C	A	A	G	G	C	G	C	G	G	G	T	T	A	C	C	G		C	G	T	G	T	C	G	A	T	G
D2/Taiwan/18317/2015	Mild	T	C		C	A		T	G	C	C	C	C	T	T		C	T	C	A	T	T	A	A	G	G	C	G	C	G	G	G	T	T	A	C	C	G		C	G	T	G	T	C	G	A	T	G
D2/Taiwan/18318/2015	Mild	T	C		C	A		T	G	C	C	T	C	T	T		C	T	C	A	T	C	G	A	G	G	T	G	C	G	G	G	T	T	A	C	C	G		C	G	T	G	T	C	G	A	T	G
D2/Taiwan/18319/2015	Mild	T	C		C	A		T	G	C	C	C	C	T	T		C	T	C	G	T	C	A	A	G	G	C	G	C	G	G	G	T	T	A	C	C	G		C	G	T	G	T	C	G	A	T	G
D2/Taiwan/18364/2015	Mild	T	C		C	A		T	G	C	C	C	C	T	T		C	T	C	A	T	C	A	A	G	G	C	G	C	G	G	G	T	T	A	C	C	G		C	G	T	G	T	C	G	A	T	G
D2/Taiwan/18366/2015	Mild	T	C		C	A		T	G	C	C	C	C	T	T		C	T	C	A	T	C	A	A	G	G	C	G	C	G	G	G	T	T	A	C	C	G		C	G	T	G	T	C	G	A	T	G
D2/Taiwan/18401/2015	Mild	T	C		C	A		T	G	C	C	C	C	T	T		C	T	C	A	T	C	A	A	G	G	C	G	C	G	G	G	T	T	A	C	C	G		C	G	T	G	T	C	G	A	T	G
D2/Taiwan/18409/2015	Mild	T	C		C	A		T	G	C	C	C	C	T	T		C	T	C	A	T	C	A	A	G	G	C	G	T	G	G	G	T	T	A	C	C	G		C	G	T	G	T	C	G	A	T	G
D2/Taiwan/18884/2015	Mild	T	C		C	A		T	G	C	C	C	C	T	T		C	T	C	A	T	C	A	A	G	G	C	G	C	G	G	G	T	T	A	C	C	G		C	G	T	G	T	C	G	A	T	G
D2/Taiwan/18925/2015	Mild	T	C		C	A		T	G	C	C	C	C	T	T		C	T	C	A	T	C	A	A	G	G	C	G	C	G	G	G	T	T	A	C	C	G		C	G	T	G	T	C	G	A	T	G
D2/Taiwan/19011/2015	Mild	C	C		C	A		T	G	C	C	C	C	T	T		C	T	C	A	T	C	A	A	G	G	C	G	C	G	G	G	C	T	A	C	C	G		C	G	T	G	T	C	G	A	T	G
D2/Taiwan/24449/2015	Mild	T	C		C	A		T	G	C	C	C	C	T	T		C	T	C	A	T	C	A	A	G	G	C	G	C	G	G	G	T	T	A	C	C	G		C	G	T	G	T	C	G	A	T	G
D2/Taiwan/24774/2015	Mild	T	C		C	A		T	G	C	C	C	C	T	C		C	T	C	A	T	C	A	A	G	G	C	G	C	G	G	A	T	T	A	C	C	G		C	G	T	G	T	C	G	A	T	G
D2/Taiwan/27222/2015	Mild	T	C		C	A		T	G	C	C	C	C	T	T		C	T	C	A	C	C	A	A	G	G	C	G	C	G	G	G	T	T	A	C	C	G		C	G	T	G	T	C	G	A	T	G
D2/Taiwan/27233/2015	Mild	T	C		C	A		T	G	C	C	C	C	T	T		C	T	C	A	T	C	A	A	G	G	C	A	C	G	G	G	T	T	A	C	C	G		C	G	T	G	T	C	G	A	T	G
D2/Taiwan/31689/2015	Mild	T	C		C	A		T	G	C	C	C	C	T	T		C	T	C	A	T	C	A	A	G	G	C	G	C	G	A	G	T	T	A	C	C	G		C	G	T	G	T	C	G	A	T	G
D2/Taiwan/31711/2015	Mild	T	C		C	A		T	G	C	C	C	C	T	T		C	T	C	A	T	C	A	A	G	G	C	G	C	G	G	A	T	T	G	C	C	G		C	G	T	G	T	C	G	A	T	G
D2/Taiwan/33612/2015	Mild	T	C		C	A		T	G	T	C	C	C	T	T		T	T	C	A	T	C	A	A	G	G	C	G	C	G	G	G	T	T	A	C	C	G		C	C	C	A	C	A	T	T	A	A
D2/Taiwan/19622/2015	Severe	T	C		C	A		T	G	C	C	C	C	T	T		C	T	C	A	T	C	A	G	G	A	C	G	C	G	G	A	T	T	A	C	C	G		C	G	T	G	T	C	G	A	T	G
D2/Taiwan/19933/2015	Severe	T	C		C	A		T	G	C	C	C	C	T	T		C	T	C	A	T	C	A	A	G	G	C	G	C	G	G	G	T	T	A	C	C	G		C	G	T	G	T	C	G	A	T	G
D2/Taiwan/19966/2015	Severe	T	C		C	A		T	G	C	C	C	C	T	T		C	T	C	A	T	C	A	A	G	G	C	G	C	G	G	G	T	T	A	C	C	G		C	G	T	G	T	C	G	A	T	G
D2/Taiwan/20063/2015	Severe	T	C		C	A		T	G	C	T	C	C	T	T		C	T	C	A	T	C	A	A	G	G	C	G	C	G	G	G	T	T	A	C	C	G		C	G	T	G	T	C	G	A	T	G
D2/Taiwan/20769/2015	Severe	T	C		C	A		T	G	C	C	C	C	T	T		C	T	C	A	T	C	A	A	G	G	C	G	C	G	G	G	T	T	A	C	C	G		C	G	T	G	T	C	G	A	T	G
D2/Taiwan/21321/2015	Severe	T	C		C	A		T	G	C	C	C	C	T	T		C	T	C	A	T	C	A	A	A	G	C	G	C	G	G	G	T	T	A	C	C	G		C	G	T	G	T	C	G	A	T	G
D2/Taiwan/21337/2015	Severe	T	C		C	A		T	G	C	C	C	C	T	T		C	T	C	A	T	C	A	A	G	G	C	G	C	G	G	G	T	T	A	C	C	G		C	G	T	G	T	C	G	A	T	G
D2/Taiwan/21389/2015	Severe	T	C		C	A		C	G	C	C	C	C	T	T		C	T	C	A	T	C	A	A	G	G	C	G	C	G	G	G	T	T	A	C	C	G		C	G	T	G	T	C	G	A	T	G
D2/Taiwan/21890/2015	Severe	T	C		C	A		T	G	C	C	C	C	T	T		C	T	C	A	T	C	A	A	G	G	C	G	C	G	G	G	T	T	A	C	C	G		C	G	T	G	T	C	G	A	T	G
D2/Taiwan/21909/2015	Severe	T	C		C	A		T	G	C	C	C	C	T	T		C	T	C	A	T	C	A	A	G	G	C	G	C	G	G	G	T	T	A	C	C	G		C	G	T	G	T	C	G	A	T	G
D2/Taiwan/22089/2015	Severe	T	C		C	A		T	C	C	C	C	C	T	T		C	T	C	A	T	C	A	A	G	G	C	G	C	G	G	G	T	T	A	C	C	G		C	G	T	G	T	C	G	A	T	G
D2/Taiwan/22749/2015	Severe	T	C		C	A		T	G	C	C	C	C	T	T		C	T	C	A	T	C	A	A	G	G	C	G	C	G	G	G	T	T	A	C	C	G		C	G	T	G	T	C	G	A	T	G
D2/Taiwan/22864/2015	Severe	T	C		C	A		T	G	C	C	C	C	T	T		C	T	C	A	T	C	A	A	G	G	C	G	C	G	G	G	T	T	A	C	C	G		C	G	T	G	T	C	G	A	T	G
D2/Taiwan/23492/2015	Severe	T	C		C	A		T	G	C	C	C	C	T	T		C	T	C	A	T	C	A	A	G	G	C	G	C	G	G	G	T	T	A	C	C	G		C	G	T	G	T	C	G	A	T	G
D2/Taiwan/23573/2015	Severe	T	C		C	A		T	G	C	C	C	C	T	T		C	T	C	A	T	C	A	A	G	G	C	G	C	G	G	G	T	T	A	C	C	G		C	G	T	G	T	C	G	A	T	G
D2/Taiwan/24564/2015	Severe	T	C		C	A		T	G	C	C	C	T	T	T		C	T	C	A	T	C	A	A	G	G	C	G	C	G	G	G	T	T	A	C	C	G		C	G	T	G	T	C	G	A	T	G
D2/Taiwan/24943/2015	Severe	T	C		C	A		T	G	C	C	C	C	T	T		C	T	T	A	T	C	A	A	G	G	C	G	C	G	G	G	T	T	A	C	C	G		C	G	T	G	T	C	G	A	T	G
Virus/serum number	Severity	Nucleotide position
		3′ UTR
		10595	10596	10597	10598	10600	10601	10603	10604	10605	10606	10610	10612	10616	10620	10621	10622	10625	10626	10627	10629	10630	10634	10635	10661	10678	10685	10687	10689
D2/Taiwan/16351/2015	Mild	G	G	A	G	C	C	C	C	C	C	A	A	A	G	C	A	T	T	G	C	G	G	G	T	A	G	C	A
D2/Taiwan/16504/2015	Mild	G	G	A	G	C	C	C	C	C	C	A	A	A	G	C	A	T	T	G	C	G	G	G	T	T	A	A	A
D2/Taiwan/16516/2015	Mild	G	G	A	G	C	C	C	C	C	C	A	A	A	G	C	A	T	T	G	C	G	G	G	T	A	G	C	A
D2/Taiwan/16747/2015	Mild	G	G	A	G	C	C	C	C	C	C	A	A	A	G	C	A	T	T	G	C	G	G	G	T	A	G	C	A
D2/Taiwan/16752/2015	Mild	G	G	A	G	C	C	C	C	C	C	A	A	A	G	C	A	T	T	G	C	G	G	G	T	A	G	C	A
D2/Taiwan/16767/2015	Mild	G	G	A	G	C	C	C	C	C	C	A	A	A	G	C	A	T	T	G	C	G	G	G	T	A	G	C	A
D2/Taiwan/16776/2015	Mild	G	G	A	G	C	C	C	C	C	C	A	A	A	G	C	A	T	T	G	C	G	G	G	T	A	G	C	G
D2/Taiwan/16848/2015	Mild	G	G	A	G	C	C	C	C	C	C	A	A	A	G	C	A	T	T	G	C	G	G	G	T	A	G	C	A
D2/Taiwan/16907/2015	Mild	G	G	A	G	C	C	C	C	C	C	A	A	A	G	C	A	T	T	G	C	G	G	G	T	A	G	C	A
D2/Taiwan/16918/2015	Mild	G	G	A	G	C	C	C	C	C	C	A	A	A	G	C	A	T	T	G	C	G	G	G	T	A	G	C	A
D2/Taiwan/17067/2015	Mild	G	G	A	G	C	C	C	C	C	C	A	A	A	G	C	A	T	T	G	C	G	G	G	T	A	G	C	A
D2/Taiwan/17075/2015	Mild	G	G	A	G	C	C	C	C	C	C	A	A	A	G	C	A	T	T	G	C	G	G	G	T	A	G	C	A
D2/Taiwan/17086/2015	Mild	G	G	A	G	C	C	C	C	C	C	A	A	A	G	C	A	T	T	G	C	G	G	G	T	A	G	C	A
D2/Taiwan/17165/2015	Mild	G	G	A	G	C	C	C	C	C	C	A	A	A	G	C	A	T	T	G	C	G	G	G	T	A	G	C	A
D2/Taiwan/17206/2015	Mild	G	G	A	G	C	C	C	C	C	C	A	A	A	G	C	A	T	T	G	C	G	G	G	T	A	G	C	A
D2/Taiwan/17221/2015	Mild	G	G	A	G	C	C	C	C	C	C	A	A	A	G	C	A	T	T	G	C	G	G	G	T	A	G	C	A
D2/Taiwan/17299/2015	Mild	G	G	A	G	C	C	C	C	C	C	A	A	A	G	C	A	T	T	G	C	G	G	G	T	A	G	C	A
D2/Taiwan/17345/2015	Mild	G	G	A	G	C	C	C	C	C	C	A	A	A	G	C	A	T	T	G	C	G	G	G	T	A	G	C	A
D2/Taiwan/17379/2015	Mild	G	G	A	G	C	C	C	C	C	C	A	A	A	G	C	A	T	T	G	C	G	G	G	T	A	G	C	A
D2/Taiwan/17385/2015	Mild	G	G	A	G	C	C	C	C	C	C	A	A	A	G	C	A	T	T	G	C	G	G	G	T	A	G	C	A
D2/Taiwan/17560/2015	Mild	G	G	A	G	C	C	C	C	C	C	A	A	A	G	C	A	T	T	G	C	G	G	G	T	A	G	C	A
D2/Taiwan/17582/2015	Mild	G	G	A	G	C	C	C	C	C	C	A	A	A	G	C	A	T	T	G	C	G	G	G	T	A	G	C	A
D2/Taiwan/17640/2015	Mild	G	G	A	G	C	C	C	C	C	C	A	A	A	G	C	A	T	T	G	C	G	G	G	T	A	G	C	A
D2/Taiwan/17881/2015	Mild	G	G	A	G	C	C	C	C	C	C	A	A	A	G	C	A	T	T	G	C	G	G	G	T	A	G	C	A
D2/Taiwan/18009/2015	Mild	G	G	A	G	C	C	C	C	C	C	A	A	A	G	C	A	T	T	G	C	G	G	G	T	A	G	C	A
D2/Taiwan/18010/2015	Mild	G	G	A	G	C	C	C	C	C	C	A	A	A	G	C	A	T	T	G	C	G	G	G	T	A	G	C	A
D2/Taiwan/18217/2015	Mild	G	G	A	G	C	C	C	C	C	C	A	A	A	G	C	A	T	T	G	C	G	G	G	T	A	G	C	A
D2/Taiwan/18264/2015	Mild	G	G	A	G	C	C	C	C	C	C	A	A	A	G	C	A	T	T	G	C	G	G	G	T	A	G	C	A
D2/Taiwan/18279/2015	Mild	G	G	A	G	C	C	C	C	C	C	A	A	A	G	C	A	T	T	G	C	G	G	G	T	A	G	C	A
D2/Taiwan/18286/2015	Mild	G	G	A	G	C	C	C	C	C	C	A	A	A	G	C	A	T	T	G	C	G	G	G	T	A	G	C	A
D2/Taiwan/18308/2015	Mild	G	G	A	G	C	C	C	C	C	C	A	A	A	G	C	A	T	T	G	C	G	G	G	T	A	G	C	A
D2/Taiwan/18317/2015	Mild	G	G	A	G	C	C	C	C	C	C	A	A	A	G	C	A	T	T	G	C	G	G	G	T	A	G	C	A
D2/Taiwan/18318/2015	Mild	G	G	A	G	C	C	C	C	C	C	A	A	A	G	C	A	T	T	G	C	G	G	G	T	A	G	C	A
D2/Taiwan/18319/2015	Mild	G	G	A	G	C	C	C	C	C	C	A	A	A	G	C	A	T	T	G	C	G	G	G	T	A	G	C	A
D2/Taiwan/18364/2015	Mild	G	G	A	G	C	C	C	C	C	C	A	A	A	G	C	A	T	T	G	C	G	G	G	T	A	G	C	A
D2/Taiwan/18366/2015	Mild	G	G	A	G	C	C	C	C	C	C	A	A	A	G	C	A	T	T	G	C	G	G	G	T	A	G	C	A
D2/Taiwan/18401/2015	Mild	G	G	A	G	C	C	C	C	C	C	A	A	A	G	C	A	T	T	G	C	G	G	G	T	A	G	C	A
D2/Taiwan/18409/2015	Mild	G	G	A	G	C	C	C	C	C	C	A	A	A	G	C	A	T	T	G	C	G	G	G	T	A	G	C	A
D2/Taiwan/18884/2015	Mild	G	G	A	G	C	C	C	C	C	C	A	A	A	G	C	A	T	T	G	C	G	G	G	T	A	G	C	A
D2/Taiwan/18925/2015	Mild	G	G	A	G	C	C	C	C	C	C	A	A	A	G	C	A	T	T	G	C	G	G	G	T	A	G	C	A
D2/Taiwan/19011/2015	Mild	G	G	A	G	C	C	C	C	C	C	A	A	A	G	C	A	T	T	G	C	G	G	G	T	A	G	C	A
D2/Taiwan/24449/2015	Mild	G	G	A	G	C	C	C	C	C	C	A	A	A	G	C	A	T	T	C	A	A	A	C	T	A	G	C	A
D2/Taiwan/24774/2015	Mild	G	G	A	G	C	C	C	C	C	C	A	A	A	G	C	A	T	T	G	C	G	G	G	A	A	G	C	A
D2/Taiwan/27222/2015	Mild	G	G	A	G	C	C	C	C	C	C	A	A	A	G	C	A	T	T	G	C	G	G	G	T	A	G	C	A
D2/Taiwan/27233/2015	Mild	G	G	A	G	C	C	C	C	C	C	A	A	A	G	C	A	T	T	G	C	G	G	G	T	A	G	C	A
D2/Taiwan/31689/2015	Mild	G	G	A	G	C	C	C	C	C	C	A	A	A	G	C	A	T	T	G	C	G	G	G	T	A	G	C	A
D2/Taiwan/31711/2015	Mild	G	G	A	G	C	C	C	C	C	C	A	A	A	G	C	A	T	T	G	C	G	G	G	A	A	G	C	A
D2/Taiwan/33612/2015	Mild	A	C	C	T	A	A	T	A	T	A	G	C	C	A	G	T	C	C	T	A	A	G	G	T	A	G	C	A
D2/Taiwan/19622/2015	Severe	G	G	A	G	C	C	C	C	C	C	A	A	A	G	C	A	T	T	G	C	G	G	G	A	T	G	C	A
D2/Taiwan/19933/2015	Severe	G	G	A	G	C	C	C	C	C	C	A	A	A	G	C	A	T	T	G	C	G	G	G	T	A	G	C	A
D2/Taiwan/19966/2015	Severe	G	G	A	G	C	C	C	C	C	C	A	A	A	G	C	A	T	T	G	C	G	G	G	T	A	G	C	A
D2/Taiwan/20063/2015	Severe	G	G	A	G	C	C	C	C	C	C	A	A	A	G	C	A	T	T	G	C	G	G	G	T	A	G	C	A
D2/Taiwan/20769/2015	Severe	G	G	A	G	C	C	C	C	C	C	A	A	A	G	C	A	T	T	G	C	G	G	G	T	A	G	C	A
D2/Taiwan/21321/2015	Severe	G	G	A	G	C	C	C	C	C	C	A	A	A	G	C	A	T	T	G	C	G	G	G	T	A	G	C	A
D2/Taiwan/21337/2015	Severe	G	G	A	G	C	C	C	C	C	C	A	A	A	G	C	A	T	T	G	C	G	G	G	T	A	G	C	A
D2/Taiwan/21389/2015	Severe	G	G	A	G	C	C	C	C	C	C	A	A	A	G	C	A	T	T	G	C	G	G	G	T	A	G	C	A
D2/Taiwan/21890/2015	Severe	G	G	A	G	C	C	C	C	C	C	A	A	A	G	C	A	T	T	G	C	G	G	G	T	A	G	C	A
D2/Taiwan/21909/2015	Severe	G	G	A	G	C	C	C	C	C	C	A	A	A	G	C	A	T	T	G	C	G	G	G	T	A	G	C	A
D2/Taiwan/22089/2015	Severe	G	G	A	G	C	C	C	C	C	C	A	A	A	G	C	A	T	T	G	C	G	G	G	T	A	G	C	A
D2/Taiwan/22749/2015	Severe	G	G	A	G	C	C	C	C	C	C	A	A	A	G	C	A	T	T	G	C	G	G	G	T	A	G	C	A
D2/Taiwan/22864/2015	Severe	G	G	A	G	C	C	C	C	C	C	A	A	A	G	C	A	T	T	G	C	G	G	G	T	A	G	C	A
D2/Taiwan/23492/2015	Severe	G	G	A	G	C	C	C	C	C	C	A	A	A	G	C	A	T	T	G	C	G	G	G	T	A	G	C	A
D2/Taiwan/23573/2015	Severe	G	G	A	G	C	C	C	C	C	C	A	A	A	G	C	A	T	T	G	C	G	G	G	T	A	G	C	A
D2/Taiwan/24564/2015	Severe	G	G	A	G	C	C	C	C	C	C	A	A	A	G	C	A	T	T	G	C	G	G	G	T	A	G	C	A
D2/Taiwan/24943/2015	Severe	G	G	A	G	C	C	C	C	C	C	A	A	A	G	C	A	T	T	G	C	G	G	G	T	A	G	C	A
Nucleotide differences were indicated by red color.
[truncated: 5 more columns]
