# Supplementary material for: Assessment of the Risk of Severe Dengue Using Intrahost Viral Population in Dengue Virus Serotype 2 Patients via Machine Learning
Source: Front Cell Infect Microbiol. 2022 Feb 10;12:831281. doi: 10.3389/fcimb.2022.831281 (PMC8866709; doi:10.3389/fcimb.2022.831281)
Supplement: Supplementary file 3 [file Table_3.xlsx]

## Sheet: Supplementary Table 3
Supplementary Table 3. Shapiro–Wilk test result of SNVs/DVGs among enrolled patients in the study
features	p value
DVG_10004_10011	5.91959e-18
DVG_10014_10036	5.91959e-18
DVG_10014_10066	5.91959e-18
DVG_10016_10022	2.05829e-17
DVG_1002_1015	5.91959e-18
DVG_1002_1031	4.59657e-17
DVG_1002_1034	5.91959e-18
DVG_1002_1090	6.89357e-17
DVG_1002_1230	5.91959e-18
DVG_1002_1295	5.91959e-18
DVG_1002_2393	5.91959e-18
DVG_1002_3045	5.91959e-18
DVG_1002_3678	5.91959e-18
DVG_1002_5631	8.84502e-18
DVG_1002_6551	5.91959e-18
DVG_1002_8877	4.95561e-17
DVG_10051_10163	5.91959e-18
DVG_1005_8880	5.91959e-18
DVG_1007_1031	2.25996e-17
DVG_1007_1034	2.25996e-17
DVG_1007_1055	5.91959e-18
DVG_1007_1145	5.91959e-18
DVG_1007_5636	5.91959e-18
DVG_10103_10155	2.56996e-17
DVG_10106_10136	6.9602e-18
DVG_10106_10157	1.22083e-17
DVG_10108_10200	5.91959e-18
DVG_10111_10192	5.91959e-18
DVG_10115_10130	1.0966e-16
DVG_10119_10130	5.91959e-18
DVG_10124_10133	5.91959e-18
DVG_10124_10136	5.91959e-18
DVG_10125_10134	5.91959e-18
DVG_10132_10177	1.28429e-17
DVG_10137_10152	6.23031e-16
DVG_10137_10177	5.91959e-18
DVG_10142_10155	5.91959e-18
DVG_10142_10166	5.91959e-18
DVG_10146_10192	2.30151e-16
DVG_10155_10163	5.91959e-18
DVG_10155_10215	5.91959e-18
DVG_1015_10011	7.08975e-18
DVG_1015_1055	1.55195e-14
DVG_1015_1079	5.91959e-18
DVG_1015_1092	5.91959e-18
DVG_1015_1192	5.91959e-18
DVG_1015_1308	1.09289e-16
DVG_1015_1408	5.91959e-18
DVG_1015_1885	2.31005e-17
DVG_1015_2034	6.01665e-17
DVG_1015_2458	5.91959e-18
DVG_1015_2771	5.91959e-18
DVG_1015_3047	5.91959e-18
DVG_1015_3894	5.91959e-18
DVG_1015_4288	2.34114e-17
DVG_1015_4321	5.91959e-18
DVG_1015_5000	5.91959e-18
DVG_1015_7385	5.91959e-18
DVG_1015_7551	5.91959e-18
DVG_1015_7574	6.11905e-17
DVG_1015_8665	5.91959e-18
DVG_1015_8997	8.9581e-18
DVG_1015_9411	2.19217e-17
DVG_10164_10177	5.91959e-18
DVG_10164_10192	1.35583e-17
DVG_10167_10206	5.91959e-18
DVG_10167_10208	1.77864e-17
DVG_10167_10212	2.3738e-17
DVG_10176_10192	5.91959e-18
DVG_10176_10204	5.91959e-18
DVG_10176_10238	5.91959e-18
DVG_10192_10254	6.8424e-18
DVG_1021_1084	5.91959e-18
DVG_1021_2989	5.91959e-18
DVG_1021_5971	5.91959e-18
DVG_1022_6892	5.91959e-18
DVG_1024_1037	5.91959e-18
DVG_1024_3913	5.91959e-18
DVG_1024_4273	5.91959e-18
DVG_1024_4581	5.91959e-18
DVG_1024_7585	5.91959e-18
DVG_10254_10274	5.91959e-18
DVG_10254_10377	5.91959e-18
DVG_10265_10272	5.91959e-18
DVG_10268_10274	5.91959e-18
DVG_10268_10276	3.76731e-17
DVG_1026_1047	2.38902e-17
DVG_1026_1057	5.91959e-18
DVG_1026_3236	5.91959e-18
DVG_1026_7585	3.48391e-17
DVG_10275_10288	1.28429e-17
DVG_10283_10293	5.91959e-18
DVG_10286_10293	5.34703e-17
DVG_10303_10308	5.91959e-18
DVG_10308_10381	2.25996e-17
DVG_10345_10419	2.05829e-17
DVG_10345_10431	5.91959e-18
DVG_10381_10457	5.91959e-18
DVG_1038_1081	1.64582e-17
DVG_1038_1084	5.91959e-18
DVG_1038_1122	5.91959e-18
DVG_1038_1499	5.91959e-18
DVG_1038_2488	5.91959e-18
DVG_1038_2613	5.91959e-18
DVG_1038_2800	5.91959e-18
DVG_1038_3774	5.91959e-18
DVG_1045_1055	5.91959e-18
DVG_1045_1139	5.91959e-18
DVG_1045_2517	5.91959e-18
DVG_1045_7753	5.91959e-18
DVG_10501_10588	1.28429e-17
DVG_1055_1079	8.61067e-18
DVG_1055_1230	5.91959e-18
DVG_1055_1844	5.91959e-18
DVG_1055_2150	2.05829e-17
DVG_1055_2393	5.91959e-18
DVG_1055_2527	5.91959e-18
DVG_1055_2919	5.91959e-18
DVG_1055_4620	5.91959e-18
DVG_1055_4878	5.91959e-18
DVG_1055_6971	5.91959e-18
DVG_1055_7089	5.91959e-18
DVG_1055_7560	1.13891e-17
DVG_1055_7581	5.91959e-18
DVG_1055_8361	5.91959e-18
DVG_1055_8928	5.91959e-18
DVG_1055_9237	5.91959e-18
DVG_1055_9646	5.91959e-18
DVG_1060_1079	5.91959e-18
DVG_1060_1813	5.91959e-18
DVG_1060_2652	5.91959e-18
DVG_1060_7494	5.91959e-18
DVG_1060_7551	5.91959e-18
DVG_1060_7581	5.91959e-18
DVG_1068_1079	1.77864e-17
DVG_1068_1085	5.91959e-18
DVG_1068_1090	5.91959e-18
DVG_1068_1795	5.91959e-18
DVG_1068_5097	5.91959e-18
DVG_1068_5166	2.25996e-17
DVG_1068_5447	5.91959e-18
DVG_1068_6090	5.91959e-18
DVG_1068_8510	5.91959e-18
DVG_1068_8997	5.91959e-18
DVG_1071_1133	2.21608e-16
DVG_1083_1122	5.91959e-18
DVG_1083_1128	5.91959e-18
DVG_1083_1606	5.91959e-18
DVG_1083_1799	5.91959e-18
DVG_1083_1815	5.91959e-18
DVG_1083_2998	5.91959e-18
DVG_1083_3796	5.91959e-18
DVG_1083_4833	5.91959e-18
DVG_1083_6167	5.91959e-18
DVG_1083_6364	5.91959e-18
DVG_1083_7291	5.91959e-18
DVG_1083_7504	5.91959e-18
DVG_1083_7508	5.91959e-18
DVG_1083_7522	5.91959e-18
DVG_1083_7873	5.91959e-18
DVG_1083_9596	5.91959e-18
DVG_1095_1110	9.49475e-17
DVG_1095_1122	5.91959e-18
DVG_1095_1128	5.42312e-14
DVG_1095_1402	5.91959e-18
DVG_1095_2351	5.91959e-18
DVG_1095_2613	5.91959e-18
DVG_1095_3032	5.91959e-18
DVG_1095_3715	5.91959e-18
DVG_1095_4219	5.91959e-18
DVG_1095_4327	5.91959e-18
DVG_1095_4740	5.91959e-18
DVG_1095_5902	5.91959e-18
DVG_1095_6604	5.91959e-18
DVG_1095_8316	5.91959e-18
DVG_1095_9130	5.91959e-18
DVG_1099_1124	1.36016e-17
DVG_1099_1139	4.31186e-17
DVG_1099_1142	7.86041e-17
DVG_1099_1145	5.82365e-16
DVG_1099_1158	1.34082e-14
DVG_1099_7578	5.91959e-18
DVG_1101_1133	6.45976e-17
DVG_1101_1158	7.53937e-09
DVG_1101_1165	5.91959e-18
DVG_1101_6126	5.91959e-18
DVG_1101_9288	5.91959e-18
DVG_1109_1270	2.18061e-17
DVG_1109_9040	5.91959e-18
DVG_1109_9151	2.39143e-17
DVG_1111_10215	5.91959e-18
DVG_1111_1133	4.175e-16
DVG_1111_1137	3.75147e-13
DVG_1111_1142	5.91959e-18
DVG_1111_1145	4.64914e-15
DVG_1111_2147	5.91959e-18
DVG_1111_2393	1.10499e-17
DVG_1111_3838	5.91959e-18
DVG_1111_3961	5.91959e-18
DVG_1111_4054	5.91959e-18
DVG_1111_4057	5.91959e-18
DVG_1111_4516	5.91959e-18
DVG_1111_5857	5.91959e-18
DVG_1111_7287	5.91959e-18
DVG_1111_8394	5.91959e-18
DVG_1114_1120	1.85517e-15
DVG_1114_1122	5.46559e-14
DVG_1114_1128	7.24258e-17
DVG_1114_1147	5.91959e-18
DVG_1114_1270	5.91959e-18
DVG_1114_1377	5.91959e-18
DVG_1114_2407	5.91959e-18
DVG_1114_2544	5.91959e-18
DVG_1114_3386	2.05829e-17
DVG_1114_6100	5.91959e-18
DVG_1114_9088	5.91959e-18
DVG_1114_9511	2.3795e-17
DVG_1116_1133	6.84877e-16
DVG_1116_1137	2.4871e-16
DVG_1116_1139	6.29393e-17
DVG_1116_1165	5.91959e-18
DVG_1116_2919	5.91959e-18
DVG_1116_4288	5.91959e-18
DVG_1116_4497	5.91959e-18
DVG_1116_8928	5.91959e-18
DVG_1122_10192	5.91959e-18
DVG_1122_10254	2.39249e-17
DVG_1122_10291	2.07283e-17
DVG_1122_1128	4.56232e-12
DVG_1122_1147	1.63271e-16
DVG_1122_1168	5.91959e-18
DVG_1122_1171	6.98741e-18
DVG_1122_1232	5.91959e-18
DVG_1122_1234	5.91959e-18
DVG_1122_1377	5.91959e-18
DVG_1122_1387	5.91959e-18
DVG_1122_1548	5.91959e-18
DVG_1122_2156	5.91959e-18
DVG_1122_2704	5.91959e-18
DVG_1122_2998	5.91959e-18
DVG_1122_3304	1.01073e-17
DVG_1122_3682	5.91959e-18
DVG_1122_3974	4.72847e-17
DVG_1122_3976	5.91959e-18
DVG_1122_4323	5.91959e-18
DVG_1122_4762	5.91959e-18
DVG_1122_4765	8.02243e-18
DVG_1122_5041	5.91959e-18
DVG_1122_5164	1.36393e-17
DVG_1122_5587	6.83111e-18
DVG_1122_5896	5.91959e-18
DVG_1122_6051	6.72961e-17
DVG_1122_6100	5.51959e-17
DVG_1122_6139	5.91959e-18
DVG_1122_6169	5.91959e-18
DVG_1122_6256	5.91959e-18
DVG_1122_6755	5.91959e-18
DVG_1122_6983	5.91959e-18
DVG_1122_7221	5.91959e-18
DVG_1122_7504	2.30284e-17
DVG_1122_7565	1.07009e-17
DVG_1122_7590	5.91959e-18
DVG_1122_7675	5.91959e-18
DVG_1122_7711	1.07322e-17
DVG_1122_7867	7.07208e-17
DVG_1122_8977	5.91959e-18
DVG_1122_9072	5.91959e-18
DVG_1122_9094	5.91959e-18
DVG_1122_9130	7.60967e-17
DVG_1122_9151	5.91959e-18
DVG_1122_9204	6.95721e-18
DVG_1122_9530	5.91959e-18
DVG_1122_9664	5.91959e-18
DVG_1127_1147	7.64254e-13
DVG_1127_1372	5.91959e-18
DVG_1127_1416	5.91959e-18
DVG_1127_1970	5.91959e-18
DVG_1127_2418	9.55679e-18
DVG_1127_2662	5.91959e-18
DVG_1127_2842	5.91959e-18
DVG_1127_2845	5.91959e-18
DVG_1127_3032	5.91959e-18
DVG_1127_4399	5.91959e-18
DVG_1127_4566	5.91959e-18
DVG_1127_4740	5.91959e-18
DVG_1127_4744	5.91959e-18
DVG_1127_4841	5.91959e-18
DVG_1127_5164	5.91959e-18
DVG_1127_7548	5.91959e-18
DVG_1127_7888	5.91959e-18
DVG_1127_8041	5.91959e-18
DVG_1127_8546	5.91959e-18
DVG_1127_8940	5.91959e-18
DVG_1127_9100	5.91959e-18
DVG_1127_9496	2.15577e-17
DVG_1127_9515	5.91959e-18
DVG_1128_1133	1.49841e-16
DVG_1128_1137	8.49933e-18
DVG_1128_1158	3.8465e-14
DVG_1128_1163	5.91959e-18
DVG_1146_3032	5.91959e-18
DVG_1146_7565	5.91959e-18
DVG_1146_8885	5.91959e-18
DVG_1148_1163	8.33772e-18
DVG_1148_1295	2.25996e-17
DVG_1148_1361	5.91959e-18
DVG_1148_1885	5.91959e-18
DVG_1148_3498	5.91959e-18
DVG_1148_6330	5.91959e-18
DVG_1148_7553	5.91959e-18
DVG_1148_8094	5.91959e-18
DVG_1148_9983	5.91959e-18
DVG_1150_1155	8.45838e-15
DVG_1150_1158	1.60952e-10
DVG_1150_1726	5.91959e-18
DVG_1150_2354	2.3292e-17
DVG_1150_8023	5.91959e-18
DVG_1150_8096	5.91959e-18
DVG_1154_1163	5.91959e-18
DVG_1154_1363	5.91959e-18
DVG_1154_2512	5.91959e-18
DVG_1154_7551	7.47757e-17
DVG_1154_9545	5.91959e-18
DVG_1174_1192	2.05829e-17
DVG_1174_1330	5.91959e-18
DVG_1174_1347	5.91959e-18
DVG_1174_7581	5.91959e-18
DVG_1174_7685	5.91959e-18
DVG_1174_7891	2.05829e-17
DVG_1174_9207	2.25996e-17
DVG_1174_9250	5.91959e-18
DVG_1179_5613	5.91959e-18
DVG_1179_9608	5.91959e-18
DVG_117_299	2.25996e-17
DVG_117_324	5.91959e-18
DVG_1202_7562	6.65857e-18
DVG_1206_1383	5.91959e-18
DVG_1208_1216	5.91959e-18
DVG_1208_3169	5.91959e-18
DVG_1210_1705	5.91959e-18
DVG_1210_9154	5.91959e-18
DVG_1210_9607	5.91959e-18
DVG_1217_3767	5.91959e-18
DVG_1221_1398	5.91959e-18
DVG_1221_1408	5.91959e-18
DVG_1221_1885	5.91959e-18
DVG_1221_2147	5.91959e-18
DVG_1221_7551	7.77058e-17
DVG_1221_9237	5.91959e-18
DVG_1221_9618	5.91959e-18
DVG_1224_1232	1.90497e-16
DVG_1224_1234	5.91959e-18
DVG_1224_1245	5.91959e-18
DVG_1224_1305	5.91959e-18
DVG_1224_1358	5.91959e-18
DVG_1224_1606	5.91959e-18
DVG_1224_1876	5.91959e-18
DVG_1224_2884	5.91959e-18
DVG_1224_4219	5.91959e-18
DVG_1224_4809	5.91959e-18
DVG_1224_7544	5.91959e-18
DVG_1224_7585	5.91959e-18
DVG_1224_8334	5.91959e-18
DVG_1224_9137	5.91959e-18
DVG_1235_7551	5.91959e-18
DVG_1243_1338	5.91959e-18
DVG_1247_1295	5.91959e-18
DVG_1249_1270	1.86509e-17
DVG_1249_1387	5.91959e-18
DVG_1253_1295	5.91959e-18
DVG_1256_1363	1.56336e-17
DVG_1256_9618	5.91959e-18
DVG_1270_1305	2.35427e-17
DVG_1270_1315	9.47393e-18
DVG_1270_1377	6.64908e-17
DVG_1270_1402	8.90201e-18
DVG_1270_1538	5.91959e-18
DVG_1270_1641	5.91959e-18
DVG_1270_6110	1.56336e-17
DVG_1270_6277	5.91959e-18
DVG_1270_7508	7.77859e-18
DVG_1270_8944	5.91959e-18
DVG_1270_9799	5.91959e-18
DVG_1272_1295	5.91959e-18
DVG_1272_1643	2.19911e-17
DVG_1275_1310	5.91959e-18
DVG_1280_2393	2.29433e-17
DVG_1280_2690	5.91959e-18
DVG_1280_9013	5.91959e-18
DVG_1282_1310	5.91959e-18
DVG_1282_1333	5.91959e-18
DVG_1282_2395	5.91959e-18
DVG_1282_9151	2.05829e-17
DVG_1284_1565	5.91959e-18
DVG_1284_1641	5.91959e-18
DVG_1289_1310	5.91959e-18
DVG_1289_1315	5.91959e-18
DVG_1289_2493	5.91959e-18
DVG_1295_1398	5.91959e-18
DVG_1295_2225	5.91959e-18
DVG_1295_2499	5.91959e-18
DVG_1308_1408	7.38217e-18
DVG_1308_1678	3.40337e-17
DVG_1308_2512	5.91959e-18
DVG_1308_2697	5.91959e-18
DVG_1308_3320	5.91959e-18
DVG_1308_7551	5.91959e-18
DVG_1308_8722	4.00391e-17
DVG_1308_9237	4.41118e-17
DVG_1308_9983	5.91959e-18
DVG_1320_1338	5.91959e-18
DVG_1320_1611	5.91959e-18
DVG_1320_1678	5.91959e-18
DVG_1323_3086	5.91959e-18
DVG_1323_9216	5.91959e-18
DVG_1337_1361	5.91959e-18
DVG_1337_4497	5.91959e-18
DVG_1343_1358	2.39143e-17
DVG_1343_9158	5.91959e-18
DVG_1350_1368	2.25996e-17
DVG_1353_1358	5.91959e-18
DVG_1353_1377	3.38777e-15
DVG_1353_5171	5.91959e-18
DVG_1353_8165	5.91959e-18
DVG_1356_2347	5.91959e-18
DVG_1363_1368	5.97179e-18
DVG_1363_1398	5.91959e-18
DVG_1363_1400	5.91959e-18
DVG_1363_1432	5.91959e-18
DVG_1363_1545	5.91959e-18
DVG_1363_1909	5.91959e-18
DVG_1363_2354	5.91959e-18
DVG_1363_3734	5.91959e-18
DVG_1363_5097	5.91959e-18
DVG_1363_6126	5.91959e-18
DVG_1363_7592	5.91959e-18
DVG_1363_8028	5.91959e-18
DVG_1363_9173	5.91959e-18
DVG_1363_9230	2.34114e-17
DVG_1367_1430	9.49588e-17
DVG_1367_1463	5.91959e-18
DVG_1367_2352	5.91959e-18
DVG_1367_2840	5.91959e-18
DVG_1367_6090	5.91959e-18
DVG_1367_9234	5.91959e-18
DVG_1367_9983	5.91959e-18
DVG_1381_1408	1.40375e-17
DVG_1381_6959	5.91959e-18
DVG_1381_7361	5.91959e-18
DVG_1381_7560	5.91959e-18
DVG_1383_1416	8.08729e-18
DVG_1383_1793	5.91959e-18
DVG_1383_2578	5.91959e-18
DVG_1383_3288	5.91959e-18
DVG_1383_4801	5.91959e-18
DVG_1383_5164	5.91959e-18
DVG_1383_6106	2.22046e-16
DVG_1383_7588	5.91959e-18
DVG_1383_8944	5.91959e-18
DVG_1383_8977	5.91959e-18
DVG_1383_9100	5.91959e-18
DVG_1386_10276	5.91959e-18
DVG_1386_10308	5.91959e-18
DVG_1386_1395	2.05665e-13
DVG_1386_1523	5.91959e-18
DVG_1386_1606	5.91959e-18
DVG_1386_1871	5.91959e-18
DVG_1386_8044	5.91959e-18
DVG_1393_10283	5.91959e-18
DVG_1393_1398	1.47868e-17
DVG_1393_1400	5.91959e-18
DVG_1393_1408	2.12657e-17
DVG_1393_1430	5.91959e-18
DVG_1393_1512	5.91959e-18
DVG_1411_1416	2.50483e-16
DVG_1411_1426	9.46973e-18
DVG_1411_1437	5.91959e-18
DVG_1411_1439	5.91959e-18
DVG_1411_1499	5.91959e-18
DVG_1411_1521	1.02341e-17
DVG_1411_1548	9.23988e-15
DVG_1411_1565	1.59996e-16
DVG_1411_1606	5.91959e-18
DVG_1411_2454	5.91959e-18
DVG_1411_4323	1.67507e-17
DVG_1411_9191	5.91959e-18
DVG_1419_1430	1.91107e-17
DVG_1419_1611	5.91959e-18
DVG_1419_2697	2.34114e-17
DVG_1419_7382	5.91959e-18
DVG_1425_1445	2.20347e-17
DVG_1425_1538	5.91959e-18
DVG_1425_1609	5.91959e-18
DVG_1425_6225	5.91959e-18
DVG_1425_8736	5.91959e-18
DVG_1438_1445	2.8169e-16
DVG_1438_1538	2.10542e-16
DVG_1438_1618	9.20753e-18
DVG_1443_1448	5.91959e-18
DVG_1443_1643	5.91959e-18
DVG_1443_1683	5.91959e-18
DVG_1458_1512	5.91959e-18
DVG_1458_1643	2.05829e-17
DVG_1458_1874	5.91959e-18
DVG_1465_1548	5.91959e-18
DVG_1465_1565	2.55096e-16
DVG_1465_1680	5.91959e-18
DVG_1465_1732	8.62548e-18
DVG_1468_5563	5.91959e-18
DVG_1471_1565	1.01782e-17
DVG_1471_1674	5.91959e-18
DVG_1476_3724	5.91959e-18
DVG_1482_1885	5.91959e-18
DVG_1504_1565	7.28082e-18
DVG_1506_1512	2.05829e-17
DVG_1506_1585	5.91959e-18
DVG_1506_1591	5.91959e-18
DVG_1506_1806	5.91959e-18
DVG_1506_2737	5.91959e-18
DVG_1511_1563	5.91959e-18
DVG_1511_1611	6.60259e-17
DVG_1511_3204	5.91959e-18
DVG_1516_2067	5.91959e-18
DVG_1524_1638	5.91959e-18
DVG_1524_6137	5.91959e-18
DVG_1526_2077	5.91959e-18
DVG_1529_1638	5.91959e-18
DVG_1530_1563	5.91959e-18
DVG_1530_1581	3.94887e-17
DVG_1532_2471	5.91959e-18
DVG_1536_1611	5.91959e-18
DVG_1536_1885	5.91959e-18
DVG_1548_1618	2.24754e-17
DVG_1548_1638	6.45233e-18
DVG_1548_1749	5.91959e-18
DVG_1548_2454	2.3587e-17
DVG_1548_8428	5.91959e-18
DVG_1548_9191	5.91959e-18
DVG_1549_1581	5.91959e-18
DVG_1549_1591	3.81823e-17
DVG_1553_2454	5.91959e-18
DVG_1553_8841	5.91959e-18
DVG_1554_1600	5.91959e-18
DVG_1557_1594	5.91959e-18
DVG_1557_1609	5.91959e-18
DVG_1557_1715	5.91959e-18
DVG_1557_2182	5.91959e-18
DVG_1557_8747	5.91959e-18
DVG_1559_1606	5.91959e-18
DVG_1565_1723	5.91959e-18
DVG_1565_1732	5.91959e-18
DVG_1565_1777	5.91959e-18
DVG_1565_1846	6.22087e-18
DVG_1565_2488	2.2892e-17
DVG_1568_1719	7.52301e-18
DVG_1571_1609	5.91959e-18
DVG_1581_1611	5.91959e-18
DVG_1581_1615	5.91959e-18
DVG_1581_7528	5.91959e-18
DVG_1583_1618	5.91959e-18
DVG_1586_1591	2.39143e-17
DVG_1586_2697	5.91959e-18
DVG_1592_1611	5.91959e-18
DVG_1592_1885	5.91959e-18
DVG_1595_1793	5.91959e-18
DVG_1595_2418	5.91959e-18
DVG_1595_5022	5.91959e-18
DVG_1595_9587	5.91959e-18
DVG_1598_1793	5.91959e-18
DVG_1598_9024	5.91959e-18
DVG_1605_1618	3.23748e-15
DVG_1605_4762	5.91959e-18
DVG_1624_1633	1.39616e-17
DVG_1624_1652	5.91959e-18
DVG_1629_1643	5.91959e-18
DVG_1643_1678	5.91959e-18
DVG_1643_1923	8.37162e-18
DVG_1643_2697	1.0062e-17
DVG_1643_9132	5.91959e-18
DVG_1647_1662	5.91959e-18
DVG_1647_1981	5.91959e-18
DVG_1647_2156	5.91959e-18
DVG_1647_4765	5.91959e-18
DVG_1666_1678	5.91959e-18
DVG_1666_1683	2.38528e-17
DVG_1666_1764	5.91959e-18
DVG_1666_1972	5.91959e-18
DVG_1666_4321	5.91959e-18
DVG_1668_1680	9.1694e-18
DVG_1668_1696	7.24258e-17
DVG_1668_1705	1.84407e-16
DVG_1668_1788	5.91959e-18
DVG_1668_1793	5.91959e-18
DVG_1668_2946	5.91959e-18
DVG_1668_4323	5.91959e-18
DVG_1683_1699	5.80151e-17
DVG_1683_1815	5.91959e-18
DVG_1686_1696	5.91959e-18
DVG_1686_1705	2.23146e-17
DVG_1686_1723	6.41797e-17
DVG_1686_1777	5.91959e-18
DVG_1686_1793	5.91959e-18
DVG_1686_1815	5.91959e-18
DVG_1686_1846	5.91959e-18
DVG_1686_1887	5.91959e-18
DVG_1686_1981	2.25996e-17
DVG_1686_3054	5.91959e-18
DVG_1689_1708	5.91959e-18
DVG_1689_1715	5.91959e-18
DVG_1689_1777	5.91959e-18
DVG_1689_1782	5.91959e-18
DVG_1689_1974	5.91959e-18
DVG_1697_1780	5.91959e-18
DVG_1710_1793	1.29665e-17
DVG_1711_1717	5.91959e-18
DVG_1713_1719	5.91959e-18
DVG_1713_1739	5.91959e-18
DVG_1713_1923	2.71428e-17
DVG_1715_1876	5.91959e-18
DVG_1725_1730	5.91959e-18
DVG_1725_1736	5.91959e-18
DVG_1749_1775	9.83791e-18
DVG_1749_1880	5.91959e-18
DVG_1749_1972	7.86826e-17
DVG_1751_1759	1.01533e-17
DVG_1751_1777	8.87197e-17
DVG_1751_1826	5.85415e-16
DVG_1751_1833	5.91959e-18
DVG_1751_1838	2.34114e-17
DVG_1751_1914	5.91959e-18
DVG_1751_1974	5.91959e-18
DVG_1751_6304	5.91959e-18
DVG_1754_1768	5.91959e-18
DVG_1754_1775	5.91959e-18
DVG_1754_1780	5.91959e-18
DVG_1754_3183	5.91959e-18
DVG_1763_1768	2.25996e-17
DVG_1763_1775	2.38528e-17
DVG_1763_2012	5.91959e-18
DVG_1769_1793	5.91959e-18
DVG_1769_1826	1.22253e-16
DVG_1769_1831	1.56336e-17
DVG_1769_1838	7.14581e-18
DVG_1769_1974	1.12145e-17
DVG_1780_1806	2.9372e-17
DVG_1780_1844	5.91959e-18
DVG_1782_1806	5.91959e-18
DVG_1787_1876	5.91959e-18
DVG_1789_2158	5.91959e-18
DVG_1789_3232	5.91959e-18
DVG_1793_1815	1.19292e-17
DVG_1793_1846	5.91959e-18
DVG_1793_1866	2.05829e-17
DVG_1793_1876	5.91959e-18
DVG_1793_2418	2.28124e-17
DVG_1793_4323	5.91959e-18
DVG_1793_5775	5.92493e-18
DVG_1793_6463	5.91959e-18
DVG_1794_5643	5.91959e-18
DVG_1800_1882	5.91959e-18
DVG_1800_1885	6.49188e-18
DVG_1800_2501	5.91959e-18
DVG_1800_7277	5.91959e-18
DVG_1809_1816	5.91959e-18
DVG_1809_1874	3.95492e-17
DVG_1809_3767	5.91959e-18
DVG_1814_6983	5.91959e-18
DVG_1815_1885	3.46537e-15
DVG_1824_1892	1.83677e-16
DVG_1826_1831	5.91959e-18
DVG_1826_1866	5.91959e-18
DVG_1826_1895	1.67304e-17
DVG_1826_1901	5.91959e-18
DVG_1826_1912	1.82486e-12
DVG_1826_1952	5.91959e-18
DVG_1826_1955	2.25382e-17
DVG_1826_2708	5.91959e-18
DVG_1826_5628	5.91959e-18
DVG_1829_1880	5.91959e-18
DVG_1829_1882	2.39211e-17
DVG_1831_1885	5.91959e-18
DVG_1831_2012	5.91959e-18
DVG_1836_8997	5.91959e-18
DVG_1838_1846	5.91959e-18
DVG_1838_1895	5.91959e-18
DVG_1838_1906	9.49475e-17
DVG_1840_1846	2.86292e-17
DVG_1840_1901	5.91959e-18
DVG_1840_1914	5.91959e-18
DVG_1840_1918	5.91959e-18
DVG_1850_1912	8.61467e-17
DVG_1850_1914	5.91959e-18
DVG_1850_1918	2.23228e-12
DVG_1857_1906	5.91959e-18
DVG_1857_1918	2.38989e-17
DVG_1860_1866	6.33134e-16
DVG_1860_1912	2.13751e-13
DVG_1860_1914	1.3771e-17
DVG_1872_1897	3.95492e-17
DVG_1872_2239	5.91959e-18
DVG_1872_5905	5.91959e-18
DVG_1872_6604	5.91959e-18
DVG_1885_1892	1.12145e-17
DVG_1885_7262	5.91959e-18
DVG_1885_7418	5.91959e-18
DVG_1893_10293	5.91959e-18
DVG_1896_1912	5.91959e-18
DVG_1896_1914	5.91959e-18
DVG_1899_1972	2.05829e-17
DVG_1899_2067	5.91959e-18
DVG_1905_1912	5.91959e-18
DVG_1912_7562	1.69973e-17
DVG_1933_8433	5.91959e-18
DVG_1933_9168	5.91959e-18
DVG_1942_8431	5.91959e-18
DVG_1942_9688	5.91959e-18
DVG_194_2354	5.91959e-18
DVG_1950_10001	5.91959e-18
DVG_1950_1994	5.91959e-18
DVG_1953_2034	5.91959e-18
DVG_1957_1972	5.91959e-18
DVG_1972_2022	5.91959e-18
DVG_1972_2458	5.91959e-18
DVG_1972_8738	5.91959e-18
DVG_1972_9639	5.91959e-18
DVG_1974_1991	5.91959e-18
DVG_1974_2848	5.91959e-18
DVG_1977_1986	5.91959e-18
DVG_1977_2001	5.91959e-18
DVG_1981_10133	5.91959e-18
DVG_1981_10308	6.17336e-18
DVG_1981_2006	9.79318e-18
DVG_1981_5009	5.91959e-18
DVG_1981_6088	5.91959e-18
DVG_1981_9115	5.91959e-18
DVG_1984_5587	5.91959e-18
DVG_1985_2001	5.91959e-18
DVG_1985_4018	5.91959e-18
DVG_1989_2022	9.50769e-16
DVG_1989_3920	5.91959e-18
DVG_1995_2006	5.91959e-18
DVG_1995_2182	5.91959e-18
DVG_1995_4027	5.91959e-18
DVG_1995_6225	5.91959e-18
DVG_1995_6878	5.91959e-18
DVG_1995_9314	5.91959e-18
DVG_2004_2012	3.19489e-17
DVG_2004_4497	5.91959e-18
DVG_2004_5953	5.91959e-18
DVG_2004_6553	5.91959e-18
DVG_2004_8053	5.91959e-18
DVG_2004_9120	5.91959e-18
DVG_2007_2014	4.16636e-16
DVG_2007_2029	9.19468e-18
DVG_2007_2083	5.91959e-18
DVG_2007_2509	5.91959e-18
DVG_2007_6103	1.42593e-17
DVG_2007_9448	5.91959e-18
DVG_2023_2044	2.05829e-17
DVG_2023_2715	5.91959e-18
DVG_2023_2845	5.91959e-18
DVG_2023_5389	5.91959e-18
DVG_2023_5896	5.91959e-18
DVG_2023_7675	5.91959e-18
DVG_2028_10157	5.91959e-18
DVG_2028_2036	5.91959e-18
DVG_2028_2123	5.91959e-18
DVG_2028_2335	5.91959e-18
DVG_2028_5934	5.91959e-18
DVG_2028_7028	5.91959e-18
DVG_2028_7703	5.91959e-18
DVG_2028_7916	5.91959e-18
DVG_2028_8268	5.91959e-18
DVG_2034_2150	1.82548e-13
DVG_2034_5887	5.91959e-18
DVG_2034_6018	5.91959e-18
DVG_2034_7134	5.91959e-18
DVG_2040_10254	5.91959e-18
DVG_2040_2156	5.91959e-18
DVG_2047_10139	5.91959e-18
DVG_2047_2086	7.05528e-18
DVG_2047_2092	5.91959e-18
DVG_2047_2354	3.69787e-17
DVG_2047_3220	5.91959e-18
DVG_2047_4720	5.91959e-18
DVG_2047_5097	1.9832e-17
DVG_2047_5953	2.25996e-17
DVG_2047_7551	5.91959e-18
DVG_2047_7722	5.91959e-18
DVG_2047_7906	9.53021e-18
DVG_2047_8047	5.91959e-18
DVG_2062_2080	5.91959e-18
DVG_2062_9010	5.91959e-18
DVG_2063_2189	5.91959e-18
DVG_2063_6144	5.91959e-18
DVG_2067_2150	5.91959e-18
DVG_2067_5471	5.91959e-18
DVG_2067_7494	5.91959e-18
DVG_206_213	5.91959e-18
DVG_206_324	5.91959e-18
DVG_206_365	1.14335e-17
DVG_2070_2697	1.56336e-17
DVG_2079_2089	5.91959e-18
DVG_2079_2129	5.91959e-18
DVG_2079_2544	5.91959e-18
DVG_2094_7899	5.91959e-18
DVG_2099_2156	5.91959e-18
DVG_2099_2565	5.91959e-18
DVG_2104_2119	5.91959e-18
DVG_2104_2123	5.91959e-18
DVG_2104_2161	5.91959e-18
DVG_2104_2800	5.91959e-18
DVG_2105_2327	5.91959e-18
DVG_2105_2690	5.91959e-18
DVG_2108_2119	5.91959e-18
DVG_2122_2145	1.12145e-17
DVG_2122_2168	5.91959e-18
DVG_2125_2147	5.91959e-18
DVG_2125_2150	7.81205e-15
DVG_2127_2147	5.91959e-18
DVG_2127_2150	9.84398e-18
DVG_2127_2354	5.91959e-18
DVG_2131_2145	7.01611e-18
DVG_2136_2147	2.9896e-14
DVG_2136_2150	1.56336e-17
DVG_2136_7581	5.91959e-18
DVG_2138_2161	2.39143e-17
DVG_2138_2166	9.97693e-18
DVG_2160_2168	5.91959e-18
DVG_2175_9120	5.91959e-18
DVG_2182_2191	5.91959e-18
DVG_2191_2433	5.91959e-18
DVG_2191_2469	7.66633e-17
DVG_2191_2501	5.91959e-18
DVG_2191_7625	5.91959e-18
DVG_2197_2393	5.91959e-18
DVG_2204_2225	5.91959e-18
DVG_2207_2261	5.91959e-18
DVG_2207_2354	5.91959e-18
DVG_2217_2335	5.91959e-18
DVG_2217_8956	5.91959e-18
DVG_2219_2300	5.91959e-18
DVG_2219_2339	5.91959e-18
DVG_2219_2477	5.91959e-18
DVG_2219_7508	5.91959e-18
DVG_2225_2327	3.11593e-16
DVG_2225_2347	5.91959e-18
DVG_2225_2354	5.91959e-18
DVG_2229_2327	5.91959e-18
DVG_2238_2351	5.91959e-18
DVG_2250_2314	5.91959e-18
DVG_2250_2351	5.91959e-18
DVG_2259_9528	5.91959e-18
DVG_2264_6818	5.91959e-18
DVG_2266_2327	5.91959e-18
DVG_2271_2317	5.91959e-18
DVG_2271_2692	5.91959e-18
DVG_2272_2349	5.91959e-18
DVG_2274_2418	1.12145e-17
DVG_2276_2349	5.91959e-18
DVG_2276_3360	5.91959e-18
DVG_2276_9545	2.27318e-17
DVG_2281_2312	5.91959e-18
DVG_2281_2317	7.63706e-17
DVG_2281_4133	5.91959e-18
DVG_2286_9122	5.91959e-18
DVG_2291_2327	1.00225e-16
DVG_2291_2501	5.91959e-18
DVG_2296_3929	5.91959e-18
DVG_2298_2327	1.63008e-17
DVG_2307_2354	5.91959e-18
DVG_2310_2327	2.33226e-17
DVG_2310_2359	5.91959e-18
DVG_2310_2747	5.91959e-18
DVG_2310_2840	5.91959e-18
DVG_2310_3848	5.91959e-18
DVG_2310_8007	5.91959e-18
DVG_2316_2329	5.91959e-18
DVG_2316_2333	5.91959e-18
DVG_2316_2343	5.91959e-18
DVG_2316_2351	5.91959e-18
DVG_2316_2380	5.91959e-18
DVG_2316_2407	5.91959e-18
DVG_2316_2426	5.91959e-18
DVG_2316_4402	5.91959e-18
DVG_2316_8379	5.91959e-18
DVG_2319_2324	8.14609e-18
DVG_2319_2339	7.65186e-18
DVG_2319_2343	5.91959e-18
DVG_2319_2493	7.78615e-18
DVG_2319_4405	5.91959e-18
DVG_2319_8165	5.91959e-18
DVG_231_384	1.81744e-15
DVG_2322_2327	2.73181e-17
DVG_2322_2451	6.71447e-18
DVG_2322_2994	5.91959e-18
DVG_2322_4408	5.91959e-18
DVG_2322_8506	5.91959e-18
DVG_2327_2347	2.84866e-17
DVG_2327_2354	5.91959e-18
DVG_2327_2499	5.91959e-18
DVG_2327_2501	8.3606e-17
DVG_2327_2603	5.91959e-18
DVG_2327_2652	5.93954e-18
DVG_2327_2697	2.25996e-17
DVG_2331_2354	5.91959e-18
DVG_2341_2354	5.91959e-18
DVG_2341_2497	5.91959e-18
DVG_2347_9431	5.91959e-18
DVG_2354_2359	1.09136e-17
DVG_2354_5207	5.91959e-18
DVG_2354_5887	2.05829e-17
DVG_2358_2486	2.05829e-17
DVG_2360_2377	5.91959e-18
DVG_2360_2972	5.91959e-18
DVG_2362_2371	5.91959e-18
DVG_2362_2469	5.91959e-18
DVG_2364_2464	1.39484e-17
DVG_2364_7011	5.91959e-18
DVG_2366_2407	5.91959e-18
DVG_2366_2670	9.06918e-18
DVG_2370_2644	5.91959e-18
DVG_2373_2380	5.91959e-18
DVG_2373_2418	5.91959e-18
DVG_2373_2464	5.91959e-18
DVG_2375_2636	5.91959e-18
DVG_2375_3045	5.91959e-18
DVG_2379_2493	5.91959e-18
DVG_2385_2407	5.91959e-18
DVG_2385_2411	5.91959e-18
DVG_2385_2418	5.91959e-18
DVG_2385_2471	5.91959e-18
DVG_2385_2483	5.91959e-18
DVG_2385_2509	5.91959e-18
DVG_2385_5113	5.91959e-18
DVG_2385_7873	5.91959e-18
DVG_2385_8869	5.91959e-18
DVG_2388_2407	9.70624e-15
DVG_2388_2424	4.23006e-12
DVG_2388_2426	5.91959e-18
DVG_2388_2454	5.91959e-18
DVG_2388_2488	5.91959e-18
DVG_2388_2509	5.91959e-18
DVG_2388_2515	7.46891e-17
DVG_2388_2521	5.91959e-18
DVG_2388_2530	5.91959e-18
DVG_2388_2692	2.38016e-17
DVG_2388_2842	5.91959e-18
DVG_2388_6225	5.91959e-18
DVG_2388_8413	5.91959e-18
DVG_2388_8942	5.91959e-18
DVG_2393_2486	5.91959e-18
DVG_2393_2490	7.34781e-18
DVG_2393_2507	5.91959e-18
DVG_2393_2652	2.38169e-17
DVG_2393_2697	5.91959e-18
DVG_2396_2407	2.24513e-17
DVG_2396_2773	5.91959e-18
DVG_2396_6066	5.91959e-18
DVG_2398_2458	5.91959e-18
DVG_2398_2490	1.28429e-17
DVG_2398_2499	5.91959e-18
DVG_2398_2512	5.91959e-18
DVG_2406_2411	8.30923e-16
DVG_2406_2418	9.02106e-17
DVG_2406_9530	5.91959e-18
DVG_2409_2501	5.01958e-17
DVG_2409_2507	5.91959e-18
DVG_2409_5024	5.91959e-18
DVG_240_355	2.38964e-17
DVG_2412_2418	5.91959e-18
DVG_2412_2503	5.91959e-18
DVG_2412_2621	2.30284e-17
DVG_2412_6066	5.91959e-18
DVG_2418_2426	1.31921e-16
DVG_2418_2471	5.91959e-18
DVG_2418_2488	5.91959e-18
DVG_2418_2509	1.12145e-17
DVG_2418_2715	7.33998e-17
DVG_2418_4765	5.91959e-18
DVG_2425_7444	5.91959e-18
DVG_2428_2441	5.91959e-18
DVG_2428_2515	2.3738e-17
DVG_2428_6044	5.91959e-18
DVG_2431_6100	5.91959e-18
DVG_2433_2464	1.83018e-16
DVG_2433_4203	5.91959e-18
DVG_2436_2441	7.74272e-17
DVG_2436_2454	5.91959e-18
DVG_2436_2670	5.91959e-18
DVG_2436_9561	5.91959e-18
DVG_2440_2464	5.91959e-18
DVG_2440_2471	5.91959e-18
DVG_2440_6236	5.91959e-18
DVG_2440_8930	5.91959e-18
DVG_2457_2490	5.91959e-18
DVG_2457_2644	5.91959e-18
DVG_2457_3986	5.91959e-18
DVG_2462_2490	5.91959e-18
DVG_2462_2497	1.6417e-15
DVG_2462_2507	2.14584e-17
DVG_2462_2603	5.91959e-18
DVG_2462_2629	5.91959e-18
DVG_2462_8915	5.91959e-18
DVG_2464_2471	1.56336e-17
DVG_2464_2483	5.6029e-17
DVG_2464_2509	5.91959e-18
DVG_2464_2616	1.32049e-17
DVG_2464_2621	5.91959e-18
DVG_2464_2808	5.91959e-18
DVG_2467_2488	9.10241e-17
DVG_2467_2606	7.60026e-17
DVG_246_283	5.91959e-18
DVG_2470_5449	7.47406e-18
DVG_2475_2490	2.16611e-16
DVG_2475_2497	5.91959e-18
DVG_2475_2616	5.91959e-18
DVG_2475_2652	5.91959e-18
DVG_2475_2670	5.91959e-18
DVG_2481_2486	7.76413e-17
DVG_2481_2490	5.91959e-18
DVG_2481_2497	5.91959e-18
DVG_2481_2499	5.91959e-18
DVG_2481_2501	5.91959e-18
DVG_2481_2603	2.29375e-17
DVG_2481_2697	5.91959e-18
DVG_2491_2497	1.84705e-16
DVG_2491_2512	3.78778e-16
DVG_2491_2603	5.91959e-18
DVG_2491_2629	2.34931e-16
DVG_2491_2644	5.91959e-18
DVG_2491_3037	7.22628e-18
DVG_2493_2509	6.96832e-17
DVG_2493_2606	7.59044e-17
DVG_2493_2613	4.20302e-15
DVG_2493_2616	1.04763e-15
DVG_2493_2621	2.18923e-17
DVG_2493_2667	5.91959e-18
DVG_2493_2848	5.91959e-18
DVG_249_324	5.91959e-18
DVG_2501_2507	6.50052e-18
DVG_2501_2629	4.06768e-16
DVG_2501_2636	7.28058e-18
DVG_2501_2638	5.91959e-18
DVG_2501_2652	5.91959e-18
DVG_2501_2725	5.91959e-18
DVG_2501_2747	5.91959e-18
DVG_2501_2771	5.91959e-18
DVG_2501_2856	5.91959e-18
DVG_2501_3047	5.3478e-17
DVG_2501_4265	5.91959e-18
DVG_2513_2527	5.91959e-18
DVG_2513_2629	7.59044e-17
DVG_2513_4516	5.91959e-18
DVG_2519_2652	5.91959e-18
DVG_2519_3249	5.91959e-18
DVG_2531_2629	2.08118e-16
DVG_2536_2549	5.91959e-18
DVG_2536_2571	2.34114e-17
DVG_2536_2629	1.35002e-15
DVG_2536_2636	2.25855e-17
DVG_2536_2652	1.55242e-17
DVG_2536_2816	5.91959e-18
DVG_2536_3110	2.05829e-17
DVG_2536_9545	5.91959e-18
DVG_2543_2565	5.91959e-18
DVG_2543_2606	3.82929e-16
DVG_2543_6151	5.91959e-18
DVG_2544_2580	5.91959e-18
DVG_2544_2636	1.24464e-14
DVG_2544_2811	5.91959e-18
DVG_2544_2856	8.05665e-18
DVG_2547_2565	1.01782e-17
DVG_2547_2575	5.91959e-18
DVG_2547_2578	2.13733e-16
DVG_2547_2845	5.79329e-16
DVG_2553_2565	5.91959e-18
DVG_2553_2613	5.91959e-18
DVG_2554_2567	5.91959e-18
DVG_2554_2816	5.91959e-18
DVG_2556_2571	5.91959e-18
DVG_2556_2603	1.21125e-16
DVG_2565_2575	5.91959e-18
DVG_2565_2578	5.51167e-15
DVG_2565_2606	1.04091e-14
DVG_2565_2613	1.28429e-17
DVG_2565_2704	2.06324e-16
DVG_2565_2715	6.71636e-18
DVG_2565_2719	5.91959e-18
DVG_2565_4566	5.91959e-18
DVG_2565_7221	5.91959e-18
DVG_2565_8316	5.91959e-18
DVG_2565_8674	5.91959e-18
DVG_2565_9100	1.91107e-17
DVG_2565_9148	5.91959e-18
DVG_2565_9887	5.91959e-18
DVG_2566_2571	7.36277e-17
DVG_2566_2586	2.21053e-17
DVG_2566_2608	1.78214e-16
DVG_2566_2629	5.91959e-18
DVG_2578_2606	5.91959e-18
DVG_2578_2613	5.91959e-18
DVG_2578_2695	5.52153e-17
DVG_2578_2715	6.56491e-18
DVG_2578_2884	1.99141e-17
DVG_2578_4323	5.91959e-18
DVG_2578_4651	5.91959e-18
DVG_2578_5894	5.91959e-18
DVG_2578_6181	5.91959e-18
DVG_2578_7699	2.6113e-17
DVG_2578_8316	5.91959e-18
DVG_2578_9115	6.72961e-17
DVG_2578_9268	5.91959e-18
DVG_2580_2608	2.40475e-17
DVG_2580_2629	5.62501e-14
DVG_2580_2652	8.30743e-17
DVG_2580_2697	2.12282e-16
DVG_2580_2725	5.91959e-18
DVG_2580_2840	5.91959e-18
DVG_2580_4908	5.91959e-18
DVG_2580_6116	5.91959e-18
DVG_2580_7899	5.91959e-18
DVG_2584_2599	1.00416e-11
DVG_2584_2606	6.10188e-16
DVG_2584_2613	5.91959e-18
DVG_2584_2692	5.91959e-18
DVG_2584_2704	5.91959e-18
DVG_2584_2800	1.91512e-17
DVG_2584_5678	5.91959e-18
DVG_2584_7565	5.91959e-18
DVG_2584_7867	5.91959e-18
DVG_2584_7903	5.91959e-18
DVG_2589_2629	1.4471e-16
DVG_2589_2638	5.91959e-18
DVG_2589_2644	5.91959e-18
DVG_2589_2697	5.91959e-18
DVG_2593_2599	1.275e-16
DVG_2593_2613	1.56336e-17
DVG_2593_7590	5.91959e-18
DVG_2594_2629	3.33878e-15
DVG_2594_2636	5.91959e-18
DVG_2594_2816	5.91959e-18
DVG_2598_2606	5.91959e-18
DVG_2598_2613	3.58499e-09
DVG_2598_2621	7.48958e-17
DVG_2598_2633	3.6903e-14
DVG_2598_2649	5.91959e-18
DVG_2607_3033	5.91959e-18
DVG_2607_4325	5.91959e-18
DVG_2607_7594	5.91959e-18
DVG_2614_2629	8.36096e-15
DVG_2614_2636	5.91959e-18
DVG_2614_2652	7.47406e-18
DVG_2616_2681	5.91959e-18
DVG_2616_2690	5.91959e-18
DVG_2616_2791	5.91959e-18
DVG_2616_8928	5.91959e-18
DVG_2616_9230	5.91959e-18
DVG_2616_9545	5.91959e-18
DVG_2619_2636	6.05395e-16
DVG_2619_2652	5.91959e-18
DVG_2619_3045	5.91959e-18
DVG_2621_2649	5.91959e-18
DVG_2621_2667	5.91959e-18
DVG_2621_2670	3.41899e-15
DVG_2621_3012	5.91959e-18
DVG_2621_8933	5.91959e-18
DVG_2631_2636	3.37379e-17
DVG_2631_2638	1.00089e-16
DVG_2631_2652	5.91959e-18
DVG_2631_2681	2.05829e-17
DVG_2643_2681	5.91959e-18
DVG_2643_2697	5.91959e-18
DVG_2643_2832	5.91959e-18
DVG_2647_2652	5.91959e-18
DVG_2647_7722	5.91959e-18
DVG_264_281	1.12145e-17
DVG_2652_2697	5.91959e-18
DVG_2652_2811	5.91959e-18
DVG_2652_2814	2.83987e-17
DVG_2652_2816	5.91959e-18
DVG_2652_2858	8.50059e-18
DVG_2652_9197	1.56336e-17
DVG_2655_2743	5.91959e-18
DVG_2655_3894	5.91959e-18
DVG_2657_2840	5.91959e-18
DVG_2670_2676	5.91959e-18
DVG_2670_2719	6.59713e-18
DVG_2670_2751	1.88797e-15
DVG_2670_2773	5.91959e-18
DVG_2670_2825	1.81477e-17
DVG_2670_3141	5.91959e-18
DVG_2670_4175	5.91959e-18
DVG_2670_4633	5.91959e-18
DVG_2670_5931	5.91959e-18
DVG_2670_9151	5.91959e-18
DVG_2675_2687	5.91959e-18
DVG_2675_2704	5.91959e-18
DVG_2675_2825	2.05829e-17
DVG_2675_2842	5.91959e-18
DVG_2675_5999	5.91959e-18
DVG_2680_2690	5.91959e-18
DVG_2680_2783	5.91959e-18
DVG_2680_2791	5.91959e-18
DVG_2682_2690	2.2183e-17
DVG_2682_2803	1.56336e-17
DVG_2682_2840	2.25996e-17
DVG_2682_8438	5.91959e-18
DVG_2685_10130	5.91959e-18
DVG_2685_2690	4.38955e-17
DVG_2685_2697	1.64846e-17
DVG_2685_2760	5.91959e-18
DVG_2685_2840	5.91959e-18
DVG_2697_10047	5.91959e-18
DVG_2697_2743	6.16312e-18
DVG_2697_2840	7.11263e-14
DVG_2697_3894	5.91959e-18
DVG_2697_6144	5.91959e-18
DVG_2697_9197	5.91959e-18
DVG_2706_2991	2.05829e-17
DVG_2709_2771	6.02414e-18
DVG_2709_2840	8.90999e-18
DVG_2709_2856	5.91959e-18
DVG_2709_4057	5.91959e-18
DVG_2711_8392	5.91959e-18
DVG_2715_2845	2.33922e-17
DVG_2715_3232	5.91959e-18
DVG_2715_4323	5.91959e-18
DVG_2726_2840	5.91959e-18
DVG_2730_2743	5.91959e-18
DVG_2730_2747	5.91959e-18
DVG_2730_2816	5.91959e-18
DVG_2730_2843	5.91959e-18
DVG_2735_2782	5.91959e-18
DVG_2735_9496	5.91959e-18
DVG_2737_2832	5.91959e-18
DVG_2737_2919	5.91959e-18
DVG_2737_3826	5.91959e-18
DVG_2737_5097	5.91959e-18
DVG_2746_2752	5.91959e-18
DVG_2746_2798	5.91959e-18
DVG_2746_6052	2.38902e-17
DVG_2750_9070	5.91959e-18
DVG_2751_2856	5.91959e-18
DVG_2751_6338	1.12145e-17
DVG_2756_2789	3.47709e-16
DVG_2759_2771	5.91959e-18
DVG_2759_2811	5.91959e-18
DVG_275_314	5.91959e-18
DVG_2761_2783	5.91959e-18
DVG_2761_2791	5.91959e-18
DVG_2761_2811	5.91959e-18
DVG_2771_2798	1.74014e-16
DVG_2771_3047	8.81547e-18
DVG_2771_3340	5.91959e-18
DVG_2771_3894	5.91959e-18
DVG_2771_4519	5.91959e-18
DVG_2771_5943	8.96697e-17
DVG_2771_7469	5.91959e-18
DVG_2771_8007	5.91959e-18
DVG_2781_9515	5.91959e-18
DVG_2787_2798	5.91959e-18
DVG_2787_2840	5.91959e-18
DVG_2787_9639	5.91959e-18
DVG_2789_8977	5.91959e-18
DVG_2790_2798	5.91959e-18
DVG_2792_2798	5.91959e-18
DVG_2792_9867	5.91959e-18
DVG_2802_2811	5.91959e-18
DVG_2802_2814	5.91959e-18
DVG_2802_2816	5.43422e-17
DVG_2802_2832	2.55167e-17
DVG_2802_2856	5.91959e-18
DVG_2802_5887	5.91959e-18
DVG_2802_6419	5.91959e-18
DVG_2802_9655	5.91959e-18
DVG_2802_9739	5.91959e-18
DVG_2806_2814	7.68062e-16
DVG_2806_2816	2.37181e-17
DVG_2806_2840	3.00702e-14
DVG_2806_2858	5.91959e-18
DVG_2806_2862	5.91959e-18
DVG_2806_4516	1.62813e-17
DVG_2806_4853	5.91959e-18
DVG_2806_6012	1.50159e-16
DVG_2806_6670	5.91959e-18
DVG_2806_9230	2.34114e-17
DVG_2816_2832	2.45895e-12
DVG_2816_2840	3.45657e-14
DVG_2816_2843	2.14858e-16
DVG_2816_2856	5.91959e-18
DVG_2816_2858	2.35796e-17
DVG_2816_2878	5.91959e-18
DVG_2816_2912	5.91959e-18
DVG_2816_2981	5.91959e-18
DVG_2816_3037	5.91959e-18
DVG_2816_3065	2.05829e-17
DVG_2816_3108	5.91959e-18
DVG_2816_4106	5.91959e-18
DVG_2816_6022	1.26815e-16
DVG_2816_8197	5.91959e-18
DVG_2816_9753	5.91959e-18
DVG_2816_9800	5.91959e-18
DVG_2820_2832	1.69229e-16
DVG_2820_2840	5.58518e-17
DVG_2820_2843	5.91959e-18
DVG_2820_2858	2.16394e-15
DVG_2820_2991	5.91959e-18
DVG_2820_5556	5.91959e-18
DVG_2820_5887	5.91959e-18
DVG_2823_2840	3.9619e-16
DVG_2823_2858	6.22936e-18
DVG_2823_2862	2.37565e-17
DVG_2823_2919	2.18061e-17
DVG_2823_7994	5.91959e-18
DVG_2827_2840	5.0134e-15
DVG_2827_2856	1.31511e-17
DVG_2827_2862	5.91959e-18
DVG_2827_2994	5.91959e-18
DVG_2827_7551	5.91959e-18
DVG_2830_2842	1.83108e-16
DVG_2830_2845	4.35123e-16
DVG_2830_2866	6.31068e-18
DVG_2830_2884	7.37584e-17
DVG_2830_2890	5.91959e-18
DVG_2830_3032	5.91959e-18
DVG_2830_3079	1.80875e-15
DVG_2830_5164	5.91959e-18
DVG_2830_5791	5.91959e-18
DVG_2830_7402	5.91959e-18
DVG_2830_7522	5.91959e-18
DVG_2830_8316	5.91959e-18
DVG_2830_9031	5.91959e-18
DVG_2830_9496	5.91959e-18
DVG_2841_3166	5.91959e-18
DVG_2841_3196	5.91959e-18
DVG_2841_4323	5.91959e-18
DVG_2841_4372	5.91959e-18
DVG_2841_5164	5.91959e-18
DVG_2841_9022	5.91959e-18
DVG_2841_9539	5.91959e-18
DVG_2846_2856	5.97846e-14
DVG_2846_2858	5.91959e-18
DVG_2846_2862	8.5323e-12
DVG_2846_2874	5.91959e-18
DVG_2846_2878	5.91959e-18
DVG_2846_3047	5.91959e-18
DVG_2846_5769	2.2183e-17
DVG_2846_7574	5.91959e-18
DVG_2846_9970	5.91959e-18
DVG_2848_2864	2.25996e-17
DVG_2848_2866	1.13058e-16
DVG_2848_2884	5.91959e-18
DVG_2848_2905	2.05829e-17
DVG_2848_2923	5.91959e-18
DVG_2848_2949	2.2094e-17
DVG_2848_2980	6.14794e-17
DVG_2848_3014	5.91959e-18
DVG_2848_3054	5.91959e-18
DVG_2848_3102	2.16558e-16
DVG_2848_6088	5.91959e-18
DVG_2848_6110	5.91959e-18
DVG_2848_7011	5.91959e-18
DVG_2848_7240	5.91959e-18
DVG_2865_2881	4.18771e-15
DVG_2865_2905	5.91959e-18
DVG_2873_2912	5.91959e-18
DVG_2873_2978	7.80764e-17
DVG_2873_3047	5.91959e-18
DVG_2873_6941	5.91959e-18
DVG_2873_8463	5.91959e-18
DVG_2877_2999	5.91959e-18
DVG_2877_3047	7.80696e-18
DVG_2883_5197	5.91959e-18
DVG_2883_6081	5.91959e-18
DVG_2891_2912	5.91959e-18
DVG_2891_2919	1.5535e-17
DVG_2891_3065	5.91959e-18
DVG_2891_6818	5.91959e-18
DVG_2893_2912	2.37871e-17
DVG_2893_2919	5.6647e-17
DVG_2893_2961	3.36437e-17
DVG_2893_3006	5.91959e-18
DVG_2893_3047	6.40371e-18
DVG_2893_4516	5.91959e-18
DVG_2904_2923	5.91959e-18
DVG_2904_2946	5.91959e-18
DVG_2904_2949	2.25996e-17
DVG_2904_2972	5.91959e-18
DVG_2904_8913	5.91959e-18
DVG_2906_2912	5.91959e-18
DVG_2919_2961	5.91959e-18
DVG_2919_2968	1.10166e-17
DVG_2919_2994	5.91959e-18
DVG_2919_3045	2.36443e-17
DVG_2919_7922	1.68051e-15
DVG_2919_8361	5.91959e-18
DVG_2919_8928	5.91959e-18
DVG_2921_3047	1.51089e-17
DVG_2924_2989	6.80827e-17
DVG_2924_5022	5.91959e-18
DVG_2930_2994	5.91959e-18
DVG_2942_2989	5.91959e-18
DVG_2942_3032	1.18949e-16
DVG_2942_3232	5.91959e-18
DVG_2942_9145	5.91959e-18
DVG_2947_2994	2.25996e-17
DVG_2949_2984	1.63851e-16
DVG_2949_3014	6.36927e-16
DVG_2949_3026	2.25996e-17
DVG_2949_3042	5.91959e-18
DVG_2949_3146	5.91959e-18
DVG_2949_5580	5.91959e-18
DVG_2949_6395	5.91959e-18
DVG_2949_7649	5.91959e-18
DVG_2949_9181	5.91959e-18
DVG_2956_2977	5.91959e-18
DVG_2956_2989	1.01672e-14
DVG_2956_2996	3.64607e-17
DVG_2956_3012	5.91959e-18
DVG_2956_3014	4.43374e-17
DVG_2956_3021	4.59066e-17
DVG_2956_3042	5.91959e-18
DVG_2956_5213	5.91959e-18
DVG_2960_3037	5.91959e-18
DVG_2960_6093	5.91959e-18
DVG_2967_2978	4.12477e-17
DVG_2967_2981	5.91959e-18
DVG_2967_3045	5.91959e-18
DVG_2967_3108	2.23146e-17
DVG_2967_3181	5.91959e-18
DVG_2967_6126	5.91959e-18
DVG_2970_2991	5.91959e-18
DVG_2970_3047	5.91959e-18
DVG_2970_3093	5.91959e-18
DVG_2972_2977	5.91959e-18
DVG_2972_2980	5.91959e-18
DVG_2972_2984	5.94111e-17
DVG_2972_3014	5.91959e-18
DVG_2972_3042	6.22668e-18
DVG_2972_3344	5.91959e-18
DVG_2982_2994	5.91959e-18
DVG_2982_3006	2.05829e-17
DVG_2982_3045	5.91959e-18
DVG_2982_3047	5.91959e-18
DVG_2997_3102	1.56336e-17
DVG_3000_3054	1.01782e-17
DVG_3000_3102	3.44409e-17
DVG_3006_3064	5.91959e-18
DVG_3006_6151	5.91959e-18
DVG_3010_3037	5.91959e-18
DVG_3010_3047	7.70341e-18
DVG_3012_3047	1.88196e-17
DVG_3016_3021	6.30114e-17
DVG_3016_9178	5.91959e-18
DVG_3016_9530	5.91959e-18
DVG_3019_3045	5.91959e-18
DVG_3019_3047	5.91959e-18
DVG_3019_3989	5.91959e-18
DVG_3019_6682	5.91959e-18
DVG_3031_3060	5.91959e-18
DVG_3031_3086	7.63706e-17
DVG_3031_3102	5.91959e-18
DVG_3033_3064	5.91959e-18
DVG_3033_3086	4.75477e-16
DVG_3033_3102	1.28429e-17
DVG_3033_3196	2.02445e-17
DVG_3033_5164	5.91959e-18
DVG_3036_3065	4.88705e-17
DVG_3036_3097	2.25855e-17
DVG_3040_3047	1.35264e-17
DVG_3040_3106	5.91959e-18
DVG_3040_3178	2.2726e-17
DVG_3040_9230	5.91959e-18
DVG_3047_3106	1.12145e-17
DVG_3047_3108	1.22162e-15
DVG_3047_7385	5.91959e-18
DVG_3047_9237	2.31422e-17
DVG_3063_8952	5.91959e-18
DVG_3065_3087	1.45517e-15
DVG_3065_3097	1.432e-17
DVG_3065_4043	5.91959e-18
DVG_3067_3090	5.91959e-18
DVG_3067_3097	5.91959e-18
DVG_3067_8506	5.91959e-18
DVG_3072_3249	5.91959e-18
DVG_3072_6536	5.91959e-18
DVG_3072_7562	5.91959e-18
DVG_3078_3127	2.25382e-17
DVG_3086_3097	7.53523e-18
DVG_3086_3215	5.91959e-18
DVG_3088_3102	5.91959e-18
DVG_3088_3196	6.74875e-18
DVG_3088_3913	5.91959e-18
DVG_3092_3097	5.91959e-18
DVG_3092_3110	5.91959e-18
DVG_3092_5980	5.91959e-18
DVG_3095_9130	5.91959e-18
DVG_3101_6072	5.91959e-18
DVG_3101_8208	5.91959e-18
DVG_3111_3169	5.91959e-18
DVG_3128_3201	5.91959e-18
DVG_3136_3143	5.91959e-18
DVG_3136_6106	6.18715e-17
DVG_3136_9542	5.91959e-18
DVG_3144_3169	5.48481e-17
DVG_3147_3178	1.36065e-17
DVG_3157_3183	2.38902e-17
DVG_3157_3206	5.91959e-18
DVG_3157_3208	3.2253e-17
DVG_3157_6644	5.91959e-18
DVG_3162_3191	5.91959e-18
DVG_3162_8674	5.91959e-18
DVG_3171_3186	2.3326e-17
DVG_3171_3196	1.28354e-07
DVG_3171_3201	2.39842e-17
DVG_3173_3186	5.91959e-18
DVG_3173_3191	5.91959e-18
DVG_3173_3201	1.54746e-13
DVG_3173_5519	5.91959e-18
DVG_3173_9478	5.91959e-18
DVG_3173_9496	5.91959e-18
DVG_3184_3193	1.46639e-17
DVG_3184_9342	5.91959e-18
DVG_3196_3236	1.26374e-16
DVG_3196_3728	5.91959e-18
DVG_3196_5022	5.91959e-18
DVG_3196_5815	5.91959e-18
DVG_3196_9115	5.91959e-18
DVG_3196_9496	5.91959e-18
DVG_3196_9607	5.91959e-18
DVG_3196_9895	5.91959e-18
DVG_3197_3204	3.13918e-16
DVG_3197_3208	1.28429e-17
DVG_3197_3215	9.75449e-18
DVG_3199_3204	5.91959e-18
DVG_3213_3232	5.93115e-18
DVG_3221_3269	5.91959e-18
DVG_3224_3232	5.97599e-18
DVG_3228_3379	5.91959e-18
DVG_3232_4891	5.91959e-18
DVG_3232_7217	5.91959e-18
DVG_3237_3249	5.91959e-18
DVG_3243_3249	7.47289e-18
DVG_324_355	2.26549e-17
DVG_324_357	6.16027e-18
DVG_324_5775	5.91959e-18
DVG_324_691	5.91959e-18
DVG_324_7873	5.91959e-18
DVG_324_8885	5.91959e-18
DVG_324_8977	5.91959e-18
DVG_324_9115	2.05829e-17
DVG_324_9528	5.91959e-18
DVG_3254_3376	5.91959e-18
DVG_3257_3284	1.71456e-15
DVG_325_683	5.91959e-18
DVG_3276_3386	5.91959e-18
DVG_3276_3394	2.82519e-17
DVG_3279_3394	5.91959e-18
DVG_3290_4217	5.91959e-18
DVG_3298_6126	5.91959e-18
DVG_3298_8007	5.91959e-18
DVG_331_466	5.91959e-18
DVG_333_8949	5.91959e-18
DVG_3342_3347	5.91959e-18
DVG_3342_6851	5.91959e-18
DVG_3350_3394	5.91959e-18
DVG_3350_6066	5.91959e-18
DVG_3350_9297	5.91959e-18
DVG_3353_3394	4.18445e-16
DVG_3355_9115	5.91959e-18
DVG_3362_3371	6.38594e-17
DVG_3362_3376	5.91959e-18
DVG_3367_6142	5.91959e-18
DVG_3386_6181	5.91959e-18
DVG_3386_8775	5.91959e-18
DVG_3386_8977	5.91959e-18
DVG_3394_10254	5.91959e-18
DVG_3394_4957	5.91959e-18
DVG_3394_5052	5.91959e-18
DVG_3394_6057	2.38528e-17
DVG_3432_6022	5.91959e-18
DVG_3432_6058	5.91959e-18
DVG_3432_6090	5.91959e-18
DVG_344_350	5.91959e-18
DVG_344_355	5.91959e-18
DVG_344_357	5.91959e-18
DVG_344_976	5.91959e-18
DVG_3452_7418	5.91959e-18
DVG_3456_7916	7.8479e-18
DVG_3461_6161	5.91959e-18
DVG_3474_4765	5.91959e-18
DVG_3474_8508	5.91959e-18
DVG_3481_3748	5.91959e-18
DVG_3481_5937	5.91959e-18
DVG_3481_7528	1.28145e-16
DVG_3568_3894	2.3775e-17
DVG_357_428	5.91959e-18
DVG_3597_3608	5.91959e-18
DVG_3602_3618	5.91959e-18
DVG_3620_3647	5.91959e-18
DVG_3631_3665	1.89116e-17
DVG_3631_3734	5.91959e-18
DVG_3642_3686	5.91959e-18
DVG_3642_3816	5.91959e-18
DVG_3642_3976	5.91959e-18
DVG_3645_4025	6.5463e-18
DVG_3651_3678	2.3367e-17
DVG_3651_6126	5.91959e-18
DVG_3651_9867	5.91959e-18
DVG_3654_3682	5.91959e-18
DVG_3654_3785	5.91959e-18
DVG_3654_3796	5.91959e-18
DVG_3654_4187	5.91959e-18
DVG_3658_4038	5.91959e-18
DVG_3660_3682	5.91959e-18
DVG_3666_3678	5.91959e-18
DVG_3666_3695	5.91959e-18
DVG_3682_3796	6.7963e-17
DVG_3682_9515	8.27245e-18
DVG_368_4566	5.91959e-18
DVG_368_6103	5.91959e-18
DVG_368_9097	2.25996e-17
DVG_368_9451	5.91959e-18
DVG_368_988	5.91959e-18
DVG_3690_3974	5.91959e-18
DVG_3694_3763	5.91959e-18
DVG_3699_3767	5.91959e-18
DVG_3702_3976	5.91959e-18
DVG_3716_3743	5.91959e-18
DVG_3716_3767	5.91959e-18
DVG_3716_3788	5.91959e-18
DVG_3723_3762	5.91959e-18
DVG_3723_3782	2.39263e-17
DVG_3733_3791	5.91959e-18
DVG_3733_3826	7.83621e-18
DVG_3738_3774	5.91959e-18
DVG_3742_3767	5.91959e-18
DVG_3742_3821	5.91959e-18
DVG_3747_3767	5.91959e-18
DVG_3747_4138	5.91959e-18
DVG_3750_3767	8.90376e-18
DVG_3750_4122	5.91959e-18
DVG_3752_3767	7.94152e-18
DVG_375_1002	5.91959e-18
DVG_375_1090	5.91959e-18
DVG_375_542	5.91959e-18
DVG_3761_3818	1.81477e-17
DVG_3762_3767	1.09625e-17
DVG_3762_3791	5.91959e-18
DVG_3767_3788	5.91959e-18
DVG_3767_3791	5.91959e-18
DVG_3767_3819	5.91959e-18
DVG_3767_3826	5.91959e-18
DVG_3767_3833	2.3897e-17
DVG_3767_3854	5.91959e-18
DVG_3767_3966	5.91959e-18
DVG_3767_4088	5.91959e-18
DVG_3776_3989	2.39247e-17
DVG_3780_3838	5.91959e-18
DVG_3783_3838	5.91959e-18
DVG_3783_7551	5.91959e-18
DVG_3786_3796	6.79837e-17
DVG_3786_3816	1.74422e-16
DVG_3786_3831	8.21508e-14
DVG_3786_9115	5.91959e-18
DVG_3792_9120	5.91959e-18
DVG_3798_3894	5.91959e-18
DVG_3804_3854	5.91959e-18
DVG_3804_3939	5.91959e-18
DVG_3807_3819	5.91959e-18
DVG_3807_3833	5.91959e-18
DVG_3807_3838	5.91959e-18
DVG_3807_3844	5.91959e-18
DVG_3807_3848	5.91959e-18
DVG_3809_3821	5.91959e-18
DVG_3809_3833	5.91959e-18
DVG_3809_3844	5.91959e-18
DVG_3822_3894	5.91959e-18
DVG_3834_4088	5.91959e-18
DVG_3837_3894	5.91959e-18
DVG_3837_4015	5.91959e-18
DVG_3837_4497	5.91959e-18
DVG_3843_3894	5.91959e-18
DVG_3843_7691	5.91959e-18
DVG_3847_3854	5.91959e-18
DVG_3847_3984	4.22371e-17
DVG_3847_4054	5.91959e-18
DVG_3847_6520	5.91959e-18
DVG_3850_10206	5.91959e-18
DVG_3850_3894	6.71636e-18
DVG_3850_3986	5.91959e-18
DVG_3854_3869	2.98994e-17
DVG_3854_3926	5.91959e-18
DVG_3854_3958	1.67677e-15
DVG_3854_9151	5.91959e-18
DVG_3858_3886	2.39143e-17
DVG_3858_7885	5.91959e-18
DVG_3858_8977	5.91959e-18
DVG_3859_3984	7.41736e-18
DVG_3867_3894	1.01443e-17
DVG_3867_3910	5.91959e-18
DVG_3867_4015	1.40375e-17
DVG_3870_3894	5.95879e-17
DVG_3873_8112	1.18928e-17
DVG_3876_3910	5.91959e-18
DVG_3882_3986	5.91959e-18
DVG_3882_8121	5.91959e-18
DVG_3885_3890	5.91959e-18
DVG_3885_8011	5.91959e-18
DVG_3894_3966	5.91959e-18
DVG_3894_4025	2.48427e-16
DVG_3894_4057	5.91959e-18
DVG_3902_3948	5.91959e-18
DVG_3902_3970	5.91959e-18
DVG_3902_3976	2.34114e-17
DVG_3902_4042	8.78204e-18
DVG_3902_4295	5.91959e-18
DVG_3902_6181	8.3716e-17
DVG_3904_3961	5.91959e-18
DVG_3904_4025	5.91959e-18
DVG_3904_7614	5.91959e-18
DVG_3909_3914	5.91959e-18
DVG_3909_3984	5.91959e-18
DVG_3909_3986	5.91959e-18
DVG_3909_3989	4.94481e-16
DVG_3909_4015	2.37222e-17
DVG_3909_4057	5.91959e-18
DVG_3909_4265	8.9581e-18
DVG_3912_5775	5.91959e-18
DVG_3912_9528	5.91959e-18
DVG_3915_3923	5.91959e-18
DVG_3915_3948	5.91959e-18
DVG_3915_4038	5.91959e-18
DVG_3915_4146	1.00905e-17
DVG_3919_3929	5.91959e-18
DVG_3919_3939	5.91959e-18
DVG_3919_3950	5.91959e-18
DVG_3919_3984	5.91959e-18
DVG_3919_3991	5.91959e-18
DVG_3919_4015	5.91959e-18
DVG_3919_7223	5.91959e-18
DVG_3919_8480	1.28429e-17
DVG_391_1402	5.91959e-18
DVG_391_1777	5.91959e-18
DVG_391_403	5.91959e-18
DVG_391_4566	5.91959e-18
DVG_3921_3966	5.91959e-18
DVG_3921_3989	1.06433e-17
DVG_3924_3961	1.78948e-17
DVG_3924_3989	5.91959e-18
DVG_3924_4217	8.27245e-18
DVG_3927_3974	5.91959e-18
DVG_3927_3976	5.91959e-18
DVG_3927_4219	5.91959e-18
DVG_3930_3961	5.91959e-18
DVG_3930_3966	4.56324e-17
DVG_3930_3986	5.91959e-18
DVG_3930_4025	1.64259e-17
DVG_3930_4033	3.64692e-17
DVG_3932_3950	2.34563e-17
DVG_3932_4018	5.91959e-18
DVG_3935_3948	1.91382e-16
DVG_3935_3970	5.91959e-18
DVG_3935_3974	5.91959e-18
DVG_3935_3980	5.91959e-18
DVG_3937_4149	5.91959e-18
DVG_3939_3974	4.26688e-17
DVG_3939_3976	5.91959e-18
DVG_3946_3986	5.91959e-18
DVG_3946_3989	1.61848e-17
DVG_3946_3991	2.33387e-15
DVG_3946_4088	5.91959e-18
DVG_3946_4103	5.91959e-18
DVG_3946_4321	5.91959e-18
DVG_3948_4323	5.91959e-18
DVG_3951_10013	5.91959e-18
DVG_3951_3956	7.24959e-17
DVG_3951_7565	2.38902e-17
DVG_3954_3961	7.70898e-17
DVG_3956_3961	7.49124e-16
DVG_3956_3986	2.29433e-17
DVG_3956_4025	5.91959e-18
DVG_3966_4323	5.91959e-18
DVG_3968_3986	4.87599e-17
DVG_3968_3989	5.91959e-18
DVG_3968_3991	5.91959e-18
DVG_3968_4015	5.91959e-18
DVG_3968_9237	5.91959e-18
DVG_3975_3980	5.91959e-18
DVG_3975_4027	5.91959e-18
DVG_3975_9194	5.91959e-18
DVG_3975_9244	5.91959e-18
DVG_3979_3997	5.91959e-18
DVG_3980_3989	2.05829e-17
DVG_3980_4018	5.91959e-18
DVG_3980_4054	5.91959e-18
DVG_3982_4219	5.91959e-18
DVG_3982_6028	5.91959e-18
DVG_3990_3995	5.91959e-18
DVG_3990_4018	7.74272e-17
DVG_3990_4057	5.91959e-18
DVG_3990_4134	5.91959e-18
DVG_3990_7134	5.91959e-18
DVG_3990_9112	7.22241e-17
DVG_3993_4035	2.574e-17
DVG_3993_4183	5.91959e-18
DVG_3993_4323	2.48682e-17
DVG_3999_4035	5.91959e-18
DVG_3999_4329	4.08908e-17
DVG_3999_6106	5.91959e-18
DVG_3999_6167	5.91959e-18
DVG_3999_6225	5.91959e-18
DVG_4001_4042	5.91959e-18
DVG_4001_4157	5.91959e-18
DVG_4001_4331	2.05829e-17
DVG_4005_4047	6.96592e-17
DVG_4005_4237	2.24409e-17
DVG_4005_6100	5.91959e-18
DVG_4014_4033	5.91959e-18
DVG_4014_4043	5.91959e-18
DVG_4014_4054	5.91959e-18
DVG_4017_4061	5.91959e-18
DVG_4025_10155	5.91959e-18
DVG_4025_4103	7.8275e-18
DVG_4025_4257	9.08386e-16
DVG_4025_7784	5.91959e-18
DVG_4028_4033	1.3807e-17
DVG_4028_4043	3.24281e-17
DVG_403_1465	5.91959e-18
DVG_403_608	5.91959e-18
DVG_403_7867	5.91959e-18
DVG_4041_4075	5.91959e-18
DVG_4041_7696	5.91959e-18
DVG_4045_4067	5.91959e-18
DVG_4045_4265	5.91959e-18
DVG_4050_9230	5.91959e-18
DVG_4056_4091	2.32238e-16
DVG_4056_4103	5.91959e-18
DVG_4059_4075	1.97518e-17
DVG_4059_4149	5.91959e-18
DVG_4059_4183	1.1965e-17
DVG_405_696	5.91959e-18
DVG_4061_4075	2.17781e-17
DVG_4061_4115	5.91959e-18
DVG_4068_4088	4.8367e-17
DVG_4068_4103	1.10766e-17
DVG_4068_6022	5.91959e-18
DVG_4068_6428	5.91959e-18
DVG_4075_10152	5.91959e-18
DVG_4075_10297	5.91959e-18
DVG_4075_4090	5.91959e-18
DVG_4075_4115	8.35984e-18
DVG_4075_4121	5.91959e-18
DVG_4075_4125	5.91959e-18
DVG_4075_4130	5.91959e-18
DVG_4075_4310	5.91959e-18
DVG_4075_4329	5.91959e-18
DVG_4075_4951	5.91959e-18
DVG_4075_5905	5.91959e-18
DVG_4075_6346	5.91959e-18
DVG_4075_7873	5.91959e-18
DVG_4075_9052	5.91959e-18
DVG_4075_9204	5.91959e-18
DVG_4077_4091	1.58038e-17
DVG_4077_4321	5.91959e-18
DVG_4077_4490	5.91959e-18
DVG_4077_6892	5.91959e-18
DVG_4077_7875	5.91959e-18
DVG_4081_10155	5.91959e-18
DVG_4081_4088	4.49469e-16
DVG_4081_4103	1.90283e-17
DVG_4089_4237	5.91959e-18
DVG_4089_9010	5.91959e-18
DVG_408_8928	5.91959e-18
DVG_4092_4103	5.91959e-18
DVG_4092_4106	7.76841e-18
DVG_4092_4118	5.91959e-18
DVG_4092_4141	5.91959e-18
DVG_4092_5748	5.91959e-18
DVG_4092_9013	5.91959e-18
DVG_4092_9120	5.91959e-18
DVG_4097_4103	1.4742e-16
DVG_4097_4412	5.91959e-18
DVG_4097_7409	1.06623e-17
DVG_4107_4118	5.9673e-18
DVG_4107_4122	5.91959e-18
DVG_4107_4138	2.35585e-17
DVG_4107_4240	7.94077e-15
DVG_4107_4261	5.91959e-18
DVG_4107_4600	5.91959e-18
DVG_4107_5993	5.91959e-18
DVG_4107_6758	5.91959e-18
DVG_4107_7126	5.91959e-18
DVG_4107_7551	5.91959e-18
DVG_4107_8877	5.91959e-18
DVG_4109_4118	5.91959e-18
DVG_4109_4122	5.91959e-18
DVG_4109_4134	2.38902e-17
DVG_4109_4160	5.91959e-18
DVG_4109_4176	1.56336e-17
DVG_4109_4240	1.20711e-16
DVG_4109_5012	1.21456e-17
DVG_4109_6536	5.91959e-18
DVG_4109_6760	5.91959e-18
DVG_4109_7553	5.91959e-18
DVG_4109_7701	5.91959e-18
DVG_4117_4138	5.91959e-18
DVG_4117_4222	2.05829e-17
DVG_4117_5391	5.91959e-18
DVG_4117_9993	5.91959e-18
DVG_4120_4125	5.99048e-17
DVG_4120_4130	3.29229e-16
DVG_4120_4149	7.81849e-17
DVG_4120_4323	1.57947e-17
DVG_4132_4149	2.1547e-17
DVG_4132_4183	1.73039e-17
DVG_4132_4297	5.91959e-18
DVG_4133_4138	5.91959e-18
DVG_4133_4160	5.91959e-18
DVG_4133_4222	5.91959e-18
DVG_4136_4149	5.91959e-18
DVG_4136_4187	3.17946e-17
DVG_4136_4200	5.91959e-18
DVG_4140_4222	5.12977e-17
DVG_4149_4323	5.91959e-18
DVG_4150_4184	5.91959e-18
DVG_4150_8480	5.91959e-18
DVG_4152_4217	5.91959e-18
DVG_4152_4261	5.91959e-18
DVG_4158_4183	5.91959e-18
DVG_4158_4323	1.62342e-17
DVG_4161_4169	5.91959e-18
DVG_4161_4203	8.92994e-18
DVG_4167_4217	5.91959e-18
DVG_4170_4187	5.91959e-18
DVG_4170_4340	5.91959e-18
DVG_4174_4187	5.91959e-18
DVG_4174_4237	5.91959e-18
DVG_4174_9178	5.91959e-18
DVG_4176_4456	5.91959e-18
DVG_417_878	5.91959e-18
DVG_4182_4765	5.91959e-18
DVG_4186_4200	5.91959e-18
DVG_4186_4206	5.91959e-18
DVG_4186_4237	5.91959e-18
DVG_4191_4240	5.91959e-18
DVG_4191_4497	5.91959e-18
DVG_4194_4217	5.91959e-18
DVG_4194_4298	5.91959e-18
DVG_4194_4481	5.91959e-18
DVG_4201_4305	5.91959e-18
DVG_4204_4456	5.91959e-18
DVG_4204_7906	5.91959e-18
DVG_4206_4217	5.91959e-18
DVG_4206_4265	5.91959e-18
DVG_4206_4321	5.91959e-18
DVG_420_6803	5.91959e-18
DVG_420_7592	5.91959e-18
DVG_4212_4217	2.39255e-17
DVG_4212_4247	5.91959e-18
DVG_4212_4288	5.91959e-18
DVG_4223_4247	2.35601e-17
DVG_4227_6302	5.91959e-18
DVG_4227_7052	5.91959e-18
DVG_4227_8775	5.91959e-18
DVG_4227_8999	5.91959e-18
DVG_4230_4237	5.91959e-18
DVG_4230_5775	1.02641e-17
DVG_4231_4247	5.91959e-18
DVG_4238_4271	5.91959e-18
DVG_4238_4340	5.91959e-18
DVG_4239_4257	7.55784e-16
DVG_4239_4261	5.77363e-15
DVG_4239_4265	5.91959e-18
DVG_4239_4277	7.24258e-17
DVG_4239_6314	5.91959e-18
DVG_4242_4247	5.91959e-18
DVG_4242_4257	5.91959e-18
DVG_4242_4265	5.91959e-18
DVG_4246_4257	2.3738e-17
DVG_4246_4487	5.91959e-18
DVG_4246_4497	5.91959e-18
DVG_4246_4555	5.91959e-18
DVG_4248_4281	5.91959e-18
DVG_4248_4297	5.91959e-18
DVG_4248_4312	7.83621e-18
DVG_4248_8917	2.31634e-17
DVG_4250_4312	5.91959e-18
DVG_4250_4343	5.91959e-18
DVG_4250_4349	5.91959e-18
DVG_4250_4667	1.19292e-17
DVG_4252_9972	5.91959e-18
DVG_4257_4271	0.000197176
DVG_4257_4295	1.27045e-15
DVG_4257_4310	1.45244e-15
DVG_4257_4327	5.91959e-18
DVG_4257_4329	5.91959e-18
[truncated: 9,384 more rows]
