# Supplementary material for: Assessment of the Risk of Severe Dengue Using Intrahost Viral Population in Dengue Virus Serotype 2 Patients via Machine Learning
Source: Front Cell Infect Microbiol. 2022 Feb 10;12:831281. doi: 10.3389/fcimb.2022.831281 (PMC8866709; doi:10.3389/fcimb.2022.831281)
Supplement: Supplementary file 4 [file Table_4.xlsx]

## Sheet: Supplementary Table 4
Supplementary Table 4. Number of the SNVs gene location in each cluster
Cluster	prM	E	NS1	NS2A	NS2B	NS3	NS4B	NS5
I	0	1	0	0	1	0	0	1
II	1	0	0	1	0	4	2	4
III	0	1	0	0	0	0	0	0
IV	0	5	1	0	0	5	1	2
V	0	3	1	1	0	2	2	5
