# Supplementary material for: Assessment of the Risk of Severe Dengue Using Intrahost Viral Population in Dengue Virus Serotype 2 Patients via Machine Learning
Source: Front Cell Infect Microbiol. 2022 Feb 10;12:831281. doi: 10.3389/fcimb.2022.831281 (PMC8866709; doi:10.3389/fcimb.2022.831281)
Supplement: Supplementary file 5 [file Table_5.xlsx]

## Sheet: Supplementary Table 5
Supplementary Table 5. Determination of the DENV 2 nucleotide variants occurred in Genbank database sequences at the SNVs positions which identified in the study
SNVa	Nucleotide positionb	Amino acid positionb	Gene	Nucleotide change in the study	Amino acid change in the study	p valuec	Genbank database sequences
							Nucleotide		Amino acid
							All sequences	Sequences from mosquitoes
SNV_G995T	995	300	E	G → T	W → L	1.8×10-5	G：7639/7681 (99.453)	G：168/168 (100)	W
							T：20/7681 (0.26)	T：0/168 (0)	L
							A：18/7681 (0.234)	A：0/168 (0)	Stop
							C：4/7681 (0.052)	C：0/168 (0)	S
SNV_G2216T	2216	707	E	G → T	G → V	2.13×10-5	G：8012/8118 (98.694)	G：164/174 (94.253)	G
							T：2/8118 (0.025)	T：2/174 (1.149)	V
							A：84/8118 (1.035)	A：6/174 (3.448)	E
							C：20/8118 (0.246)	C：2/174 (1.149)	A
SNV_A4105G	4105	1337	NS2A	A → G	T → A	2.72×10-5	A：2877/2881 (99.861)	A：12/12 (100)	T
							G：4/2881 (0.139)	G：0/12 (0)	A
							C：0/2881 (0)	C：0/12 (0)	P
							T：0/2881 (0)	T：0/12 (0)	S
SNV_G4536A	4536	1480	NS3	G → A	W → stop	5.22×10-7	G：2977/2977 (100)	G：12/12 (100)	W
							A：0/2977 (0)	A：0/12 (0)	stop
							C：0/2977 (0)	C：0/12 (0)	C
							T：0/2977 (0)	T：0/12 (0)	C
SNV_G4606T	4606	1504	NS3	G → T	G → W	3.62×10-5	G：2966/2972 (99.798)	G：12/12 (100)	G
							T：0/2972 (0)	T：0/12 (0)	W
							A：6/2972 (0.202)	A：0/12 (0)	R
							C：0/2972 (0)	C：0/12 (0)	R
SNV_G7114T	7114	2340	NS4B	G → T	G → W	1.99×10-5	G：2953/2953 (100)	G：12/12 (100)	G
							T：0/2953 (0)	T：0/12 (0)	W
							A：0/2953 (0)	A：0/12 (0)	R
							C：0/2953 (0)	C：0/12 (0)	R
SNV_T7643C	7643	2516	NS5	T → C	F → S	4.64×10-6	T：2950/2952 (99.932)	T：12/12 (100)	F
							C：0/2952 (0)	C：0/12 (0)	S
							G：2/2952 (0.068)	G：0/12 (0)	C
							A：0/2952 (0)	A：0/12 (0)	Y
SNV_G8228T	8228	2711	NS5	G → T	W → L	1.99×10-5	G：2953/2960 (99.764)	G：12/12 (100)	W
							T：3/2960 (0.101)	T：0/12 (0)	L
							C：4/2960 (0.135)	C：0/12 (0)	S
							A：0/2960 (0)	A：0/12 (0)	stop
SNV_G10067T	10067	3324	NS5	G → T	W → L	3.03×10-5	G：3044/3046 (99.934)	G：12/12 (100)	W
							T：0/3046 (0)	T：0/12 (0)	L
							C：2/3046 (0.066)	C：0/12 (0)	S
							A：0/3046 (0)	A：0/12 (0)	stop
a The name of SNVs were assigned according to their nucleotide position and sequence change.
b The nucleotide and amino acid numbering are referred to D2/Taiwan/704TN1505a/2015 strain (GenBank accession number: KU365901).
c by Mann–Whitney U test.
